# Supplementary material for: A whole-body mathematical model of cholesterol metabolism and its age-associated dysregulation
Source: BMC Syst Biol. 2012 Oct 10;6:130. doi: 10.1186/1752-0509-6-130 (PMC3574035; doi:10.1186/1752-0509-6-130)
Supplement: Additional file 1 — Copasi file of Whole-Body Model of Cholesterol Metabolism. [file 1752-0509-6-130-S1.cps]

<?xml version="1.0" encoding="UTF-8"?>
<!-- generated with COPASI 4.7 (Build 34) (http://www.copasi.org) at 2012-08-31 14:57:42 UTC -->
<?oxygen RNGSchema="http://www.copasi.org/static/schema/CopasiML.rng" type="xml"?>
<COPASI xmlns="http://www.copasi.org/static/schema" versionMajor="1" versionMinor="0" versionDevel="34">
  <ListOfFunctions>
    <Function key="Function_13" name="Mass action (irreversible)" type="MassAction" reversible="false">
      <MiriamAnnotation>
<rdf:RDF xmlns:CopasiMT="http://www.copasi.org/RDF/MiriamTerms#" xmlns:dcterms="http://purl.org/dc/terms/" xmlns:rdf="http://www.w3.org/1999/02/22-rdf-syntax-ns#">
  <rdf:Description rdf:about="#Function_13">
    <dcterms:created>
      <rdf:Description>
        <dcterms:W3CDTF>2012-08-21T15:24:14Z</dcterms:W3CDTF>
      </rdf:Description>
    </dcterms:created>
    <CopasiMT:is rdf:resource="urn:miriam:obo.sbo:SBO:0000041" />
  </rdf:Description>
</rdf:RDF>
      </MiriamAnnotation>
      <Comment>
        <b xmlns="http://www.w3.org/1999/xhtml">
mass action rate law for first order irreversible reactions
</b>
<p>
Reaction scheme where the products are created from the reactants and the change of a product quantity is proportional to the product of reactant activities. The reaction scheme does not include any reverse process that creates the reactants from the products. The change of a product quantity is proportional to the quantity of one reactant.
</p>
      </Comment>
      <Expression>
        k1*PRODUCT&lt;substrate_i&gt;
      </Expression>
      <ListOfParameterDescriptions>
        <ParameterDescription key="FunctionParameter_81" name="k1" order="0" role="constant"/>
        <ParameterDescription key="FunctionParameter_79" name="substrate" order="1" role="substrate"/>
      </ListOfParameterDescriptions>
    </Function>
    <Function key="Function_42" name="Rate Law for Intestinal Cholesterol Synthesis" type="UserDefined" reversible="unspecified">
      <MiriamAnnotation>
<rdf:RDF xmlns:dcterms="http://purl.org/dc/terms/" xmlns:rdf="http://www.w3.org/1999/02/22-rdf-syntax-ns#">
  <rdf:Description rdf:about="#Function_42">
    <dcterms:created>
      <rdf:Description>
        <dcterms:W3CDTF>2012-08-21T15:24:58Z</dcterms:W3CDTF>
      </rdf:Description>
    </dcterms:created>
  </rdf:Description>
</rdf:RDF>
      </MiriamAnnotation>
      <Expression>
        ICSmax/(1 + (IC/ICt)^IS)
      </Expression>
      <ListOfParameterDescriptions>
        <ParameterDescription key="FunctionParameter_260" name="ICSmax" order="0" role="constant"/>
        <ParameterDescription key="FunctionParameter_243" name="IC" order="1" role="modifier"/>
        <ParameterDescription key="FunctionParameter_250" name="ICt" order="2" role="constant"/>
        <ParameterDescription key="FunctionParameter_261" name="IS" order="3" role="constant"/>
      </ListOfParameterDescriptions>
    </Function>
    <Function key="Function_43" name="Rate Law for Bile Salt Synthesis" type="UserDefined" reversible="unspecified">
      <MiriamAnnotation>
<rdf:RDF xmlns:dcterms="http://purl.org/dc/terms/" xmlns:rdf="http://www.w3.org/1999/02/22-rdf-syntax-ns#">
  <rdf:Description rdf:about="#Function_43">
    <dcterms:created>
      <rdf:Description>
        <dcterms:W3CDTF>2012-08-21T15:48:01Z</dcterms:W3CDTF>
      </rdf:Description>
    </dcterms:created>
  </rdf:Description>
</rdf:RDF>
      </MiriamAnnotation>
      <Expression>
        k5*HFC/HBS
      </Expression>
      <ListOfParameterDescriptions>
        <ParameterDescription key="FunctionParameter_262" name="k5" order="0" role="constant"/>
        <ParameterDescription key="FunctionParameter_246" name="HFC" order="1" role="substrate"/>
        <ParameterDescription key="FunctionParameter_263" name="HBS" order="2" role="modifier"/>
      </ListOfParameterDescriptions>
    </Function>
    <Function key="Function_44" name="Rate Law for Cholesterol Absorption" type="UserDefined" reversible="unspecified">
      <MiriamAnnotation>
<rdf:RDF xmlns:dcterms="http://purl.org/dc/terms/" xmlns:rdf="http://www.w3.org/1999/02/22-rdf-syntax-ns#">
  <rdf:Description rdf:about="#Function_44">
    <dcterms:created>
      <rdf:Description>
        <dcterms:W3CDTF>2012-08-21T15:54:47Z</dcterms:W3CDTF>
      </rdf:Description>
    </dcterms:created>
  </rdf:Description>
</rdf:RDF>
      </MiriamAnnotation>
      <Expression>
        k6*IC*IBS
      </Expression>
      <ListOfParameterDescriptions>
        <ParameterDescription key="FunctionParameter_264" name="k6" order="0" role="constant"/>
        <ParameterDescription key="FunctionParameter_254" name="IC" order="1" role="substrate"/>
        <ParameterDescription key="FunctionParameter_266" name="IBS" order="2" role="modifier"/>
      </ListOfParameterDescriptions>
    </Function>
    <Function key="Function_45" name="Rate Law for Cholesterol Excretion" type="UserDefined" reversible="unspecified">
      <MiriamAnnotation>
<rdf:RDF xmlns:dcterms="http://purl.org/dc/terms/" xmlns:rdf="http://www.w3.org/1999/02/22-rdf-syntax-ns#">
  <rdf:Description rdf:about="#Function_45">
    <dcterms:created>
      <rdf:Description>
        <dcterms:W3CDTF>2012-08-21T15:59:54Z</dcterms:W3CDTF>
      </rdf:Description>
    </dcterms:created>
  </rdf:Description>
</rdf:RDF>
      </MiriamAnnotation>
      <Expression>
        k7*IC*IBS
      </Expression>
      <ListOfParameterDescriptions>
        <ParameterDescription key="FunctionParameter_267" name="k7" order="0" role="constant"/>
        <ParameterDescription key="FunctionParameter_258" name="IC" order="1" role="substrate"/>
        <ParameterDescription key="FunctionParameter_269" name="IBS" order="2" role="modifier"/>
      </ListOfParameterDescriptions>
    </Function>
    <Function key="Function_46" name="Rate Law for Intestinal Nascent HDL Synthesis" type="UserDefined" reversible="unspecified">
      <MiriamAnnotation>
<rdf:RDF xmlns:dcterms="http://purl.org/dc/terms/" xmlns:rdf="http://www.w3.org/1999/02/22-rdf-syntax-ns#">
  <rdf:Description rdf:about="#Function_46">
    <dcterms:created>
      <rdf:Description>
        <dcterms:W3CDTF>2012-08-21T16:12:59Z</dcterms:W3CDTF>
      </rdf:Description>
    </dcterms:created>
  </rdf:Description>
</rdf:RDF>
      </MiriamAnnotation>
      <Expression>
        k8*PFC
      </Expression>
      <ListOfParameterDescriptions>
        <ParameterDescription key="FunctionParameter_270" name="k8" order="0" role="constant"/>
        <ParameterDescription key="FunctionParameter_265" name="PFC" order="1" role="modifier"/>
      </ListOfParameterDescriptions>
    </Function>
    <Function key="Function_47" name="Rate Law for Billary Cholesterol Release" type="UserDefined" reversible="unspecified">
      <MiriamAnnotation>
<rdf:RDF xmlns:dcterms="http://purl.org/dc/terms/" xmlns:rdf="http://www.w3.org/1999/02/22-rdf-syntax-ns#">
  <rdf:Description rdf:about="#Function_47">
    <dcterms:created>
      <rdf:Description>
        <dcterms:W3CDTF>2012-08-21T16:20:17Z</dcterms:W3CDTF>
      </rdf:Description>
    </dcterms:created>
  </rdf:Description>
</rdf:RDF>
      </MiriamAnnotation>
      <Expression>
        BCRmax/(1 + (BCRt/HFC)^BS)
      </Expression>
      <ListOfParameterDescriptions>
        <ParameterDescription key="FunctionParameter_271" name="BCRmax" order="0" role="constant"/>
        <ParameterDescription key="FunctionParameter_272" name="BCRt" order="1" role="constant"/>
        <ParameterDescription key="FunctionParameter_274" name="HFC" order="2" role="modifier"/>
        <ParameterDescription key="FunctionParameter_276" name="BS" order="3" role="constant"/>
      </ListOfParameterDescriptions>
    </Function>
    <Function key="Function_48" name="Rate Law for Hepatic Cholesterol Synthesis" type="UserDefined" reversible="unspecified">
      <MiriamAnnotation>
<rdf:RDF xmlns:dcterms="http://purl.org/dc/terms/" xmlns:rdf="http://www.w3.org/1999/02/22-rdf-syntax-ns#">
  <rdf:Description rdf:about="#Function_48">
    <dcterms:created>
      <rdf:Description>
        <dcterms:W3CDTF>2012-08-21T16:29:08Z</dcterms:W3CDTF>
      </rdf:Description>
    </dcterms:created>
  </rdf:Description>
</rdf:RDF>
      </MiriamAnnotation>
      <Expression>
        HCSmax/(1 + (HFC/HCSt)^HS)
      </Expression>
      <ListOfParameterDescriptions>
        <ParameterDescription key="FunctionParameter_277" name="HCSmax" order="0" role="constant"/>
        <ParameterDescription key="FunctionParameter_273" name="HFC" order="1" role="modifier"/>
        <ParameterDescription key="FunctionParameter_278" name="HCSt" order="2" role="constant"/>
        <ParameterDescription key="FunctionParameter_280" name="HS" order="3" role="constant"/>
      </ListOfParameterDescriptions>
    </Function>
    <Function key="Function_49" name="Rate Law for Hepatic Cholesterol Storage_1" type="UserDefined" reversible="unspecified">
      <MiriamAnnotation>
<rdf:RDF xmlns:dcterms="http://purl.org/dc/terms/" xmlns:rdf="http://www.w3.org/1999/02/22-rdf-syntax-ns#">
  <rdf:Description rdf:about="#Function_49">
    <dcterms:created>
      <rdf:Description>
        <dcterms:W3CDTF>2012-08-21T16:48:05Z</dcterms:W3CDTF>
      </rdf:Description>
    </dcterms:created>
  </rdf:Description>
</rdf:RDF>
      </MiriamAnnotation>
      <Expression>
        k9*ACAT*HFC
      </Expression>
      <ListOfParameterDescriptions>
        <ParameterDescription key="FunctionParameter_281" name="k9" order="0" role="constant"/>
        <ParameterDescription key="FunctionParameter_268" name="ACAT" order="1" role="modifier"/>
        <ParameterDescription key="FunctionParameter_282" name="HFC" order="2" role="modifier"/>
      </ListOfParameterDescriptions>
    </Function>
    <Function key="Function_50" name="Rate Law for Release of Stored Cholesterol" type="UserDefined" reversible="unspecified">
      <MiriamAnnotation>
<rdf:RDF xmlns:dcterms="http://purl.org/dc/terms/" xmlns:rdf="http://www.w3.org/1999/02/22-rdf-syntax-ns#">
  <rdf:Description rdf:about="#Function_50">
    <dcterms:created>
      <rdf:Description>
        <dcterms:W3CDTF>2012-08-21T16:54:53Z</dcterms:W3CDTF>
      </rdf:Description>
    </dcterms:created>
  </rdf:Description>
</rdf:RDF>
      </MiriamAnnotation>
      <Expression>
        k10*CEH*HCE
      </Expression>
      <ListOfParameterDescriptions>
        <ParameterDescription key="FunctionParameter_283" name="k10" order="0" role="constant"/>
        <ParameterDescription key="FunctionParameter_279" name="CEH" order="1" role="modifier"/>
        <ParameterDescription key="FunctionParameter_285" name="HCE" order="2" role="modifier"/>
      </ListOfParameterDescriptions>
    </Function>
    <Function key="Function_51" name="Rate Law for Hepatic Nascent HDL Synthesis" type="UserDefined" reversible="unspecified">
      <MiriamAnnotation>
<rdf:RDF xmlns:dcterms="http://purl.org/dc/terms/" xmlns:rdf="http://www.w3.org/1999/02/22-rdf-syntax-ns#">
  <rdf:Description rdf:about="#Function_51">
    <dcterms:created>
      <rdf:Description>
        <dcterms:W3CDTF>2012-08-21T17:04:00Z</dcterms:W3CDTF>
      </rdf:Description>
    </dcterms:created>
  </rdf:Description>
</rdf:RDF>
      </MiriamAnnotation>
      <Expression>
        k11*PFC
      </Expression>
      <ListOfParameterDescriptions>
        <ParameterDescription key="FunctionParameter_286" name="k11" order="0" role="constant"/>
        <ParameterDescription key="FunctionParameter_275" name="PFC" order="1" role="modifier"/>
      </ListOfParameterDescriptions>
    </Function>
    <Function key="Function_52" name="Rate Law for Hepatic LDLR Synthesis" type="UserDefined" reversible="unspecified">
      <MiriamAnnotation>
<rdf:RDF xmlns:dcterms="http://purl.org/dc/terms/" xmlns:rdf="http://www.w3.org/1999/02/22-rdf-syntax-ns#">
  <rdf:Description rdf:about="#Function_52">
    <dcterms:created>
      <rdf:Description>
        <dcterms:W3CDTF>2012-08-21T17:20:27Z</dcterms:W3CDTF>
      </rdf:Description>
    </dcterms:created>
  </rdf:Description>
</rdf:RDF>
      </MiriamAnnotation>
      <Expression>
        khrs*HLDLRsS/HFC
      </Expression>
      <ListOfParameterDescriptions>
        <ParameterDescription key="FunctionParameter_287" name="khrs" order="0" role="constant"/>
        <ParameterDescription key="FunctionParameter_288" name="HLDLRsS" order="1" role="modifier"/>
        <ParameterDescription key="FunctionParameter_290" name="HFC" order="2" role="modifier"/>
      </ListOfParameterDescriptions>
    </Function>
    <Function key="Function_53" name="Rate Law for IDL Cholesterol Formation" type="UserDefined" reversible="unspecified">
      <MiriamAnnotation>
<rdf:RDF xmlns:dcterms="http://purl.org/dc/terms/" xmlns:rdf="http://www.w3.org/1999/02/22-rdf-syntax-ns#">
  <rdf:Description rdf:about="#Function_53">
    <dcterms:created>
      <rdf:Description>
        <dcterms:W3CDTF>2012-08-21T17:43:26Z</dcterms:W3CDTF>
      </rdf:Description>
    </dcterms:created>
  </rdf:Description>
</rdf:RDF>
      </MiriamAnnotation>
      <Expression>
        k15*VLDLC*LPL
      </Expression>
      <ListOfParameterDescriptions>
        <ParameterDescription key="FunctionParameter_291" name="k15" order="0" role="constant"/>
        <ParameterDescription key="FunctionParameter_284" name="VLDLC" order="1" role="modifier"/>
        <ParameterDescription key="FunctionParameter_293" name="LPL" order="2" role="modifier"/>
      </ListOfParameterDescriptions>
    </Function>
    <Function key="Function_54" name="Rate Law for LDL Cholesterol Formation" type="UserDefined" reversible="unspecified">
      <MiriamAnnotation>
<rdf:RDF xmlns:dcterms="http://purl.org/dc/terms/" xmlns:rdf="http://www.w3.org/1999/02/22-rdf-syntax-ns#">
  <rdf:Description rdf:about="#Function_54">
    <dcterms:created>
      <rdf:Description>
        <dcterms:W3CDTF>2012-08-21T17:55:42Z</dcterms:W3CDTF>
      </rdf:Description>
    </dcterms:created>
  </rdf:Description>
</rdf:RDF>
      </MiriamAnnotation>
      <Expression>
        k17*IDLC*HSL
      </Expression>
      <ListOfParameterDescriptions>
        <ParameterDescription key="FunctionParameter_294" name="k17" order="0" role="constant"/>
        <ParameterDescription key="FunctionParameter_289" name="IDLC" order="1" role="substrate"/>
        <ParameterDescription key="FunctionParameter_296" name="HSL" order="2" role="modifier"/>
      </ListOfParameterDescriptions>
    </Function>
    <Function key="Function_55" name="Rate Law for Receptor Dependent Hepatic Uptake" type="UserDefined" reversible="unspecified">
      <MiriamAnnotation>
<rdf:RDF xmlns:dcterms="http://purl.org/dc/terms/" xmlns:rdf="http://www.w3.org/1999/02/22-rdf-syntax-ns#">
  <rdf:Description rdf:about="#Function_55">
    <dcterms:created>
      <rdf:Description>
        <dcterms:W3CDTF>2012-08-21T18:03:20Z</dcterms:W3CDTF>
      </rdf:Description>
    </dcterms:created>
  </rdf:Description>
</rdf:RDF>
      </MiriamAnnotation>
      <Expression>
        k18*LDLC*HLDLRs
      </Expression>
      <ListOfParameterDescriptions>
        <ParameterDescription key="FunctionParameter_297" name="k18" order="0" role="constant"/>
        <ParameterDescription key="FunctionParameter_292" name="LDLC" order="1" role="substrate"/>
        <ParameterDescription key="FunctionParameter_299" name="HLDLRs" order="2" role="modifier"/>
      </ListOfParameterDescriptions>
    </Function>
    <Function key="Function_56" name="Rate Law for Receptor Dependent Peripheral Uptake" type="UserDefined" reversible="unspecified">
      <MiriamAnnotation>
<rdf:RDF xmlns:dcterms="http://purl.org/dc/terms/" xmlns:rdf="http://www.w3.org/1999/02/22-rdf-syntax-ns#">
  <rdf:Description rdf:about="#Function_56">
    <dcterms:created>
      <rdf:Description>
        <dcterms:W3CDTF>2012-08-21T19:01:02Z</dcterms:W3CDTF>
      </rdf:Description>
    </dcterms:created>
  </rdf:Description>
</rdf:RDF>
      </MiriamAnnotation>
      <Expression>
        k20*PLDLRs*LDLC
      </Expression>
      <ListOfParameterDescriptions>
        <ParameterDescription key="FunctionParameter_300" name="k20" order="0" role="constant"/>
        <ParameterDescription key="FunctionParameter_295" name="PLDLRs" order="1" role="modifier"/>
        <ParameterDescription key="FunctionParameter_302" name="LDLC" order="2" role="substrate"/>
      </ListOfParameterDescriptions>
    </Function>
    <Function key="Function_57" name="Rate Law for Peripheral LDLR Synthesis" type="UserDefined" reversible="unspecified">
      <MiriamAnnotation>
<rdf:RDF xmlns:dcterms="http://purl.org/dc/terms/" xmlns:rdf="http://www.w3.org/1999/02/22-rdf-syntax-ns#">
  <rdf:Description rdf:about="#Function_57">
    <dcterms:created>
      <rdf:Description>
        <dcterms:W3CDTF>2012-08-21T19:15:23Z</dcterms:W3CDTF>
      </rdf:Description>
    </dcterms:created>
  </rdf:Description>
</rdf:RDF>
      </MiriamAnnotation>
      <Expression>
        kprs*PLDLRsS/PFC
      </Expression>
      <ListOfParameterDescriptions>
        <ParameterDescription key="FunctionParameter_303" name="kprs" order="0" role="constant"/>
        <ParameterDescription key="FunctionParameter_298" name="PLDLRsS" order="1" role="substrate"/>
        <ParameterDescription key="FunctionParameter_305" name="PFC" order="2" role="modifier"/>
      </ListOfParameterDescriptions>
    </Function>
    <Function key="Function_58" name="Rate Law for Peripheral Cholesterol Storage" type="UserDefined" reversible="unspecified">
      <MiriamAnnotation>
<rdf:RDF xmlns:dcterms="http://purl.org/dc/terms/" xmlns:rdf="http://www.w3.org/1999/02/22-rdf-syntax-ns#">
  <rdf:Description rdf:about="#Function_58">
    <dcterms:created>
      <rdf:Description>
        <dcterms:W3CDTF>2012-08-21T19:35:29Z</dcterms:W3CDTF>
      </rdf:Description>
    </dcterms:created>
  </rdf:Description>
</rdf:RDF>
      </MiriamAnnotation>
      <Expression>
        k23*ACAT*PFC
      </Expression>
      <ListOfParameterDescriptions>
        <ParameterDescription key="FunctionParameter_306" name="k23" order="0" role="constant"/>
        <ParameterDescription key="FunctionParameter_301" name="ACAT" order="1" role="modifier"/>
        <ParameterDescription key="FunctionParameter_308" name="PFC" order="2" role="substrate"/>
      </ListOfParameterDescriptions>
    </Function>
    <Function key="Function_59" name="Rate Law for Release of Stored Peripheral Cholesterol" type="UserDefined" reversible="unspecified">
      <MiriamAnnotation>
<rdf:RDF xmlns:dcterms="http://purl.org/dc/terms/" xmlns:rdf="http://www.w3.org/1999/02/22-rdf-syntax-ns#">
  <rdf:Description rdf:about="#Function_59">
    <dcterms:created>
      <rdf:Description>
        <dcterms:W3CDTF>2012-08-21T19:43:17Z</dcterms:W3CDTF>
      </rdf:Description>
    </dcterms:created>
  </rdf:Description>
</rdf:RDF>
      </MiriamAnnotation>
      <Expression>
        k24*CEH*PCE
      </Expression>
      <ListOfParameterDescriptions>
        <ParameterDescription key="FunctionParameter_309" name="k24" order="0" role="constant"/>
        <ParameterDescription key="FunctionParameter_304" name="CEH" order="1" role="modifier"/>
        <ParameterDescription key="FunctionParameter_311" name="PCE" order="2" role="substrate"/>
      </ListOfParameterDescriptions>
    </Function>
    <Function key="Function_60" name="Rate Law for HDL Cholesterol Formation" type="UserDefined" reversible="unspecified">
      <MiriamAnnotation>
<rdf:RDF xmlns:dcterms="http://purl.org/dc/terms/" xmlns:rdf="http://www.w3.org/1999/02/22-rdf-syntax-ns#">
  <rdf:Description rdf:about="#Function_60">
    <dcterms:created>
      <rdf:Description>
        <dcterms:W3CDTF>2012-08-21T19:52:36Z</dcterms:W3CDTF>
      </rdf:Description>
    </dcterms:created>
  </rdf:Description>
</rdf:RDF>
      </MiriamAnnotation>
      <Expression>
        k26*PFC*NHDL*LCAT
      </Expression>
      <ListOfParameterDescriptions>
        <ParameterDescription key="FunctionParameter_312" name="k26" order="0" role="constant"/>
        <ParameterDescription key="FunctionParameter_307" name="PFC" order="1" role="substrate"/>
        <ParameterDescription key="FunctionParameter_314" name="NHDL" order="2" role="substrate"/>
        <ParameterDescription key="FunctionParameter_316" name="LCAT" order="3" role="modifier"/>
      </ListOfParameterDescriptions>
    </Function>
    <Function key="Function_61" name="Rate Law for Peripheral Cholesterol Synthesis" type="UserDefined" reversible="unspecified">
      <MiriamAnnotation>
<rdf:RDF xmlns:dcterms="http://purl.org/dc/terms/" xmlns:rdf="http://www.w3.org/1999/02/22-rdf-syntax-ns#">
  <rdf:Description rdf:about="#Function_61">
    <dcterms:created>
      <rdf:Description>
        <dcterms:W3CDTF>2012-08-21T20:02:40Z</dcterms:W3CDTF>
      </rdf:Description>
    </dcterms:created>
  </rdf:Description>
</rdf:RDF>
      </MiriamAnnotation>
      <Expression>
        PCSmax/(1 + (PFC/PPCt)^PCSS)
      </Expression>
      <ListOfParameterDescriptions>
        <ParameterDescription key="FunctionParameter_317" name="PCSmax" order="0" role="constant"/>
        <ParameterDescription key="FunctionParameter_313" name="PFC" order="1" role="product"/>
        <ParameterDescription key="FunctionParameter_318" name="PPCt" order="2" role="constant"/>
        <ParameterDescription key="FunctionParameter_320" name="PCSS" order="3" role="constant"/>
      </ListOfParameterDescriptions>
    </Function>
    <Function key="Function_62" name="Rate Law for CETP Mediated Transfer To VLDL" type="UserDefined" reversible="unspecified">
      <MiriamAnnotation>
<rdf:RDF xmlns:dcterms="http://purl.org/dc/terms/" xmlns:rdf="http://www.w3.org/1999/02/22-rdf-syntax-ns#">
  <rdf:Description rdf:about="#Function_62">
    <dcterms:created>
      <rdf:Description>
        <dcterms:W3CDTF>2012-08-21T20:15:56Z</dcterms:W3CDTF>
      </rdf:Description>
    </dcterms:created>
  </rdf:Description>
</rdf:RDF>
      </MiriamAnnotation>
      <Expression>
        k27*HDLC*CETP
      </Expression>
      <ListOfParameterDescriptions>
        <ParameterDescription key="FunctionParameter_321" name="k27" order="0" role="constant"/>
        <ParameterDescription key="FunctionParameter_310" name="HDLC" order="1" role="substrate"/>
        <ParameterDescription key="FunctionParameter_322" name="CETP" order="2" role="modifier"/>
      </ListOfParameterDescriptions>
    </Function>
    <Function key="Function_63" name="Rate Law for CETP Mediated TransferTo LDL" type="UserDefined" reversible="unspecified">
      <MiriamAnnotation>
<rdf:RDF xmlns:dcterms="http://purl.org/dc/terms/" xmlns:rdf="http://www.w3.org/1999/02/22-rdf-syntax-ns#">
  <rdf:Description rdf:about="#Function_63">
    <dcterms:created>
      <rdf:Description>
        <dcterms:W3CDTF>2012-08-21T20:23:57Z</dcterms:W3CDTF>
      </rdf:Description>
    </dcterms:created>
  </rdf:Description>
</rdf:RDF>
      </MiriamAnnotation>
      <Expression>
        k28*HDLC*CETP
      </Expression>
      <ListOfParameterDescriptions>
        <ParameterDescription key="FunctionParameter_323" name="k28" order="0" role="constant"/>
        <ParameterDescription key="FunctionParameter_319" name="HDLC" order="1" role="substrate"/>
        <ParameterDescription key="FunctionParameter_325" name="CETP" order="2" role="modifier"/>
      </ListOfParameterDescriptions>
    </Function>
    <Function key="Function_64" name="Rate Law for Reverse Cholesterol Transport" type="UserDefined" reversible="unspecified">
      <MiriamAnnotation>
<rdf:RDF xmlns:dcterms="http://purl.org/dc/terms/" xmlns:rdf="http://www.w3.org/1999/02/22-rdf-syntax-ns#">
  <rdf:Description rdf:about="#Function_64">
    <dcterms:created>
      <rdf:Description>
        <dcterms:W3CDTF>2012-08-21T20:28:24Z</dcterms:W3CDTF>
      </rdf:Description>
    </dcterms:created>
  </rdf:Description>
</rdf:RDF>
      </MiriamAnnotation>
      <Expression>
        k29*HDLC*SRB1
      </Expression>
      <ListOfParameterDescriptions>
        <ParameterDescription key="FunctionParameter_326" name="k29" order="0" role="constant"/>
        <ParameterDescription key="FunctionParameter_315" name="HDLC" order="1" role="substrate"/>
        <ParameterDescription key="FunctionParameter_328" name="SRB1" order="2" role="modifier"/>
      </ListOfParameterDescriptions>
    </Function>
  </ListOfFunctions>
  <Model key="Model_1" name="New Model" simulationType="time" timeUnit="d" volumeUnit="dimensionless" areaUnit="m²" lengthUnit="m" quantityUnit="dimensionless" type="deterministic" avogadroConstant="6.02214179e+023">
    <MiriamAnnotation>
<rdf:RDF
   xmlns:dcterms="http://purl.org/dc/terms/"
   xmlns:rdf="http://www.w3.org/1999/02/22-rdf-syntax-ns#">
  <rdf:Description rdf:about="#Model_1">
    <dcterms:created>
      <rdf:Description>
        <dcterms:W3CDTF>2012-08-21T15:11:21Z</dcterms:W3CDTF>
      </rdf:Description>
    </dcterms:created>
  </rdf:Description>
</rdf:RDF>

    </MiriamAnnotation>
    <ListOfCompartments>
      <Compartment key="Compartment_0" name="Body" simulationType="fixed" dimensionality="3">
        <MiriamAnnotation>
<rdf:RDF xmlns:dcterms="http://purl.org/dc/terms/" xmlns:rdf="http://www.w3.org/1999/02/22-rdf-syntax-ns#">
  <rdf:Description rdf:about="#Compartment_0">
    <dcterms:created>
      <rdf:Description>
        <dcterms:W3CDTF>2012-08-31T13:09:45Z</dcterms:W3CDTF>
      </rdf:Description>
    </dcterms:created>
  </rdf:Description>
</rdf:RDF>
        </MiriamAnnotation>
      </Compartment>
    </ListOfCompartments>
    <ListOfMetabolites>
      <Metabolite key="Metabolite_0" name="DC" simulationType="fixed" compartment="Compartment_0">
        <MiriamAnnotation>
<rdf:RDF xmlns:dcterms="http://purl.org/dc/terms/" xmlns:rdf="http://www.w3.org/1999/02/22-rdf-syntax-ns#">
  <rdf:Description rdf:about="#Metabolite_0">
    <dcterms:created>
      <rdf:Description>
        <dcterms:W3CDTF>2012-08-21T15:15:53Z</dcterms:W3CDTF>
      </rdf:Description>
    </dcterms:created>
  </rdf:Description>
</rdf:RDF>
        </MiriamAnnotation>
      </Metabolite>
      <Metabolite key="Metabolite_1" name="IC" simulationType="reactions" compartment="Compartment_0">
        <MiriamAnnotation>
<rdf:RDF xmlns:dcterms="http://purl.org/dc/terms/" xmlns:rdf="http://www.w3.org/1999/02/22-rdf-syntax-ns#">
  <rdf:Description rdf:about="#Metabolite_1">
    <dcterms:created>
      <rdf:Description>
        <dcterms:W3CDTF>2012-08-21T15:37:28Z</dcterms:W3CDTF>
      </rdf:Description>
    </dcterms:created>
  </rdf:Description>
</rdf:RDF>
        </MiriamAnnotation>
      </Metabolite>
      <Metabolite key="Metabolite_2" name="ICS" simulationType="fixed" compartment="Compartment_0">
        <MiriamAnnotation>
<rdf:RDF xmlns:dcterms="http://purl.org/dc/terms/" xmlns:rdf="http://www.w3.org/1999/02/22-rdf-syntax-ns#">
  <rdf:Description rdf:about="#Metabolite_2">
    <dcterms:created>
      <rdf:Description>
        <dcterms:W3CDTF>2012-08-21T15:32:15Z</dcterms:W3CDTF>
      </rdf:Description>
    </dcterms:created>
  </rdf:Description>
</rdf:RDF>
        </MiriamAnnotation>
      </Metabolite>
      <Metabolite key="Metabolite_3" name="HBS" simulationType="reactions" compartment="Compartment_0">
        <MiriamAnnotation>
<rdf:RDF xmlns:dcterms="http://purl.org/dc/terms/" xmlns:rdf="http://www.w3.org/1999/02/22-rdf-syntax-ns#">
  <rdf:Description rdf:about="#Metabolite_3">
    <dcterms:created>
      <rdf:Description>
        <dcterms:W3CDTF>2012-08-21T15:36:53Z</dcterms:W3CDTF>
      </rdf:Description>
    </dcterms:created>
  </rdf:Description>
</rdf:RDF>
        </MiriamAnnotation>
      </Metabolite>
      <Metabolite key="Metabolite_4" name="IBS" simulationType="reactions" compartment="Compartment_0">
        <MiriamAnnotation>
<rdf:RDF xmlns:dcterms="http://purl.org/dc/terms/" xmlns:rdf="http://www.w3.org/1999/02/22-rdf-syntax-ns#">
  <rdf:Description rdf:about="#Metabolite_4">
    <dcterms:created>
      <rdf:Description>
        <dcterms:W3CDTF>2012-08-21T15:37:10Z</dcterms:W3CDTF>
      </rdf:Description>
    </dcterms:created>
  </rdf:Description>
</rdf:RDF>
        </MiriamAnnotation>
      </Metabolite>
      <Metabolite key="Metabolite_5" name="EBS" simulationType="reactions" compartment="Compartment_0">
        <MiriamAnnotation>
<rdf:RDF xmlns:dcterms="http://purl.org/dc/terms/" xmlns:rdf="http://www.w3.org/1999/02/22-rdf-syntax-ns#">
  <rdf:Description rdf:about="#Metabolite_5">
    <dcterms:created>
      <rdf:Description>
        <dcterms:W3CDTF>2012-08-21T15:44:59Z</dcterms:W3CDTF>
      </rdf:Description>
    </dcterms:created>
  </rdf:Description>
</rdf:RDF>
        </MiriamAnnotation>
      </Metabolite>
      <Metabolite key="Metabolite_6" name="HFC" simulationType="reactions" compartment="Compartment_0">
        <MiriamAnnotation>
<rdf:RDF xmlns:dcterms="http://purl.org/dc/terms/" xmlns:rdf="http://www.w3.org/1999/02/22-rdf-syntax-ns#">
  <rdf:Description rdf:about="#Metabolite_6">
    <dcterms:created>
      <rdf:Description>
        <dcterms:W3CDTF>2012-08-21T15:50:32Z</dcterms:W3CDTF>
      </rdf:Description>
    </dcterms:created>
  </rdf:Description>
</rdf:RDF>
        </MiriamAnnotation>
      </Metabolite>
      <Metabolite key="Metabolite_7" name="EC" simulationType="reactions" compartment="Compartment_0">
        <MiriamAnnotation>
<rdf:RDF xmlns:dcterms="http://purl.org/dc/terms/" xmlns:rdf="http://www.w3.org/1999/02/22-rdf-syntax-ns#">
  <rdf:Description rdf:about="#Metabolite_7">
    <dcterms:created>
      <rdf:Description>
        <dcterms:W3CDTF>2012-08-21T16:02:36Z</dcterms:W3CDTF>
      </rdf:Description>
    </dcterms:created>
  </rdf:Description>
</rdf:RDF>
        </MiriamAnnotation>
      </Metabolite>
      <Metabolite key="Metabolite_8" name="INHDLS" simulationType="fixed" compartment="Compartment_0">
        <MiriamAnnotation>
<rdf:RDF xmlns:dcterms="http://purl.org/dc/terms/" xmlns:rdf="http://www.w3.org/1999/02/22-rdf-syntax-ns#">
  <rdf:Description rdf:about="#Metabolite_8">
    <dcterms:created>
      <rdf:Description>
        <dcterms:W3CDTF>2012-08-21T16:07:53Z</dcterms:W3CDTF>
      </rdf:Description>
    </dcterms:created>
  </rdf:Description>
</rdf:RDF>
        </MiriamAnnotation>
      </Metabolite>
      <Metabolite key="Metabolite_9" name="NHDL" simulationType="reactions" compartment="Compartment_0">
        <MiriamAnnotation>
<rdf:RDF xmlns:dcterms="http://purl.org/dc/terms/" xmlns:rdf="http://www.w3.org/1999/02/22-rdf-syntax-ns#">
  <rdf:Description rdf:about="#Metabolite_9">
    <dcterms:created>
      <rdf:Description>
        <dcterms:W3CDTF>2012-08-21T16:06:45Z</dcterms:W3CDTF>
      </rdf:Description>
    </dcterms:created>
  </rdf:Description>
</rdf:RDF>
        </MiriamAnnotation>
      </Metabolite>
      <Metabolite key="Metabolite_10" name="PFC" simulationType="reactions" compartment="Compartment_0">
        <MiriamAnnotation>
<rdf:RDF xmlns:dcterms="http://purl.org/dc/terms/" xmlns:rdf="http://www.w3.org/1999/02/22-rdf-syntax-ns#">
  <rdf:Description rdf:about="#Metabolite_10">
    <dcterms:created>
      <rdf:Description>
        <dcterms:W3CDTF>2012-08-21T16:14:46Z</dcterms:W3CDTF>
      </rdf:Description>
    </dcterms:created>
  </rdf:Description>
</rdf:RDF>
        </MiriamAnnotation>
      </Metabolite>
      <Metabolite key="Metabolite_11" name="HCS" simulationType="fixed" compartment="Compartment_0">
        <MiriamAnnotation>
<rdf:RDF xmlns:dcterms="http://purl.org/dc/terms/" xmlns:rdf="http://www.w3.org/1999/02/22-rdf-syntax-ns#">
  <rdf:Description rdf:about="#Metabolite_11">
    <dcterms:created>
      <rdf:Description>
        <dcterms:W3CDTF>2012-08-21T16:34:54Z</dcterms:W3CDTF>
      </rdf:Description>
    </dcterms:created>
  </rdf:Description>
</rdf:RDF>
        </MiriamAnnotation>
      </Metabolite>
      <Metabolite key="Metabolite_12" name="HCE" simulationType="reactions" compartment="Compartment_0">
        <MiriamAnnotation>
<rdf:RDF xmlns:dcterms="http://purl.org/dc/terms/" xmlns:rdf="http://www.w3.org/1999/02/22-rdf-syntax-ns#">
  <rdf:Description rdf:about="#Metabolite_12">
    <dcterms:created>
      <rdf:Description>
        <dcterms:W3CDTF>2012-08-21T16:49:51Z</dcterms:W3CDTF>
      </rdf:Description>
    </dcterms:created>
  </rdf:Description>
</rdf:RDF>
        </MiriamAnnotation>
      </Metabolite>
      <Metabolite key="Metabolite_13" name="ACAT" simulationType="reactions" compartment="Compartment_0">
        <MiriamAnnotation>
<rdf:RDF xmlns:dcterms="http://purl.org/dc/terms/" xmlns:rdf="http://www.w3.org/1999/02/22-rdf-syntax-ns#">
  <rdf:Description rdf:about="#Metabolite_13">
    <dcterms:created>
      <rdf:Description>
        <dcterms:W3CDTF>2012-08-21T16:45:37Z</dcterms:W3CDTF>
      </rdf:Description>
    </dcterms:created>
  </rdf:Description>
</rdf:RDF>
        </MiriamAnnotation>
      </Metabolite>
      <Metabolite key="Metabolite_14" name="CEH" simulationType="reactions" compartment="Compartment_0">
        <MiriamAnnotation>
<rdf:RDF xmlns:dcterms="http://purl.org/dc/terms/" xmlns:rdf="http://www.w3.org/1999/02/22-rdf-syntax-ns#">
  <rdf:Description rdf:about="#Metabolite_14">
    <dcterms:created>
      <rdf:Description>
        <dcterms:W3CDTF>2012-08-21T16:56:37Z</dcterms:W3CDTF>
      </rdf:Description>
    </dcterms:created>
  </rdf:Description>
</rdf:RDF>
        </MiriamAnnotation>
      </Metabolite>
      <Metabolite key="Metabolite_15" name="HNHDLS" simulationType="fixed" compartment="Compartment_0">
        <MiriamAnnotation>
<rdf:RDF xmlns:dcterms="http://purl.org/dc/terms/" xmlns:rdf="http://www.w3.org/1999/02/22-rdf-syntax-ns#">
  <rdf:Description rdf:about="#Metabolite_15">
    <dcterms:created>
      <rdf:Description>
        <dcterms:W3CDTF>2012-08-21T17:10:58Z</dcterms:W3CDTF>
      </rdf:Description>
    </dcterms:created>
  </rdf:Description>
</rdf:RDF>
        </MiriamAnnotation>
      </Metabolite>
      <Metabolite key="Metabolite_16" name="VLDLC" simulationType="reactions" compartment="Compartment_0">
        <MiriamAnnotation>
<rdf:RDF xmlns:dcterms="http://purl.org/dc/terms/" xmlns:rdf="http://www.w3.org/1999/02/22-rdf-syntax-ns#">
  <rdf:Description rdf:about="#Metabolite_16">
    <dcterms:created>
      <rdf:Description>
        <dcterms:W3CDTF>2012-08-21T17:17:29Z</dcterms:W3CDTF>
      </rdf:Description>
    </dcterms:created>
  </rdf:Description>
</rdf:RDF>
        </MiriamAnnotation>
      </Metabolite>
      <Metabolite key="Metabolite_17" name="HLDLRs" simulationType="reactions" compartment="Compartment_0">
        <MiriamAnnotation>
<rdf:RDF xmlns:dcterms="http://purl.org/dc/terms/" xmlns:rdf="http://www.w3.org/1999/02/22-rdf-syntax-ns#">
  <rdf:Description rdf:about="#Metabolite_17">
    <dcterms:created>
      <rdf:Description>
        <dcterms:W3CDTF>2012-08-21T18:05:07Z</dcterms:W3CDTF>
      </rdf:Description>
    </dcterms:created>
  </rdf:Description>
</rdf:RDF>
        </MiriamAnnotation>
      </Metabolite>
      <Metabolite key="Metabolite_18" name="HLDLRsS" simulationType="fixed" compartment="Compartment_0">
        <MiriamAnnotation>
<rdf:RDF xmlns:dcterms="http://purl.org/dc/terms/" xmlns:rdf="http://www.w3.org/1999/02/22-rdf-syntax-ns#">
  <rdf:Description rdf:about="#Metabolite_18">
    <dcterms:created>
      <rdf:Description>
        <dcterms:W3CDTF>2012-08-21T17:30:09Z</dcterms:W3CDTF>
      </rdf:Description>
    </dcterms:created>
  </rdf:Description>
</rdf:RDF>
        </MiriamAnnotation>
      </Metabolite>
      <Metabolite key="Metabolite_19" name="HLDLRD" simulationType="reactions" compartment="Compartment_0">
        <MiriamAnnotation>
<rdf:RDF xmlns:dcterms="http://purl.org/dc/terms/" xmlns:rdf="http://www.w3.org/1999/02/22-rdf-syntax-ns#">
  <rdf:Description rdf:about="#Metabolite_19">
    <dcterms:created>
      <rdf:Description>
        <dcterms:W3CDTF>2012-08-21T18:05:31Z</dcterms:W3CDTF>
      </rdf:Description>
    </dcterms:created>
  </rdf:Description>
</rdf:RDF>
        </MiriamAnnotation>
      </Metabolite>
      <Metabolite key="Metabolite_20" name="IDLC" simulationType="reactions" compartment="Compartment_0">
        <MiriamAnnotation>
<rdf:RDF xmlns:dcterms="http://purl.org/dc/terms/" xmlns:rdf="http://www.w3.org/1999/02/22-rdf-syntax-ns#">
  <rdf:Description rdf:about="#Metabolite_20">
    <dcterms:created>
      <rdf:Description>
        <dcterms:W3CDTF>2012-08-21T18:05:43Z</dcterms:W3CDTF>
      </rdf:Description>
    </dcterms:created>
  </rdf:Description>
</rdf:RDF>
        </MiriamAnnotation>
      </Metabolite>
      <Metabolite key="Metabolite_21" name="LPL" simulationType="reactions" compartment="Compartment_0">
        <MiriamAnnotation>
<rdf:RDF xmlns:dcterms="http://purl.org/dc/terms/" xmlns:rdf="http://www.w3.org/1999/02/22-rdf-syntax-ns#">
  <rdf:Description rdf:about="#Metabolite_21">
    <dcterms:created>
      <rdf:Description>
        <dcterms:W3CDTF>2012-08-21T17:44:15Z</dcterms:W3CDTF>
      </rdf:Description>
    </dcterms:created>
  </rdf:Description>
</rdf:RDF>
        </MiriamAnnotation>
      </Metabolite>
      <Metabolite key="Metabolite_22" name="LDLC" simulationType="reactions" compartment="Compartment_0">
        <MiriamAnnotation>
<rdf:RDF xmlns:dcterms="http://purl.org/dc/terms/" xmlns:rdf="http://www.w3.org/1999/02/22-rdf-syntax-ns#">
  <rdf:Description rdf:about="#Metabolite_22">
    <dcterms:created>
      <rdf:Description>
        <dcterms:W3CDTF>2012-08-21T18:05:54Z</dcterms:W3CDTF>
      </rdf:Description>
    </dcterms:created>
  </rdf:Description>
</rdf:RDF>
        </MiriamAnnotation>
      </Metabolite>
      <Metabolite key="Metabolite_23" name="HSL" simulationType="reactions" compartment="Compartment_0">
        <MiriamAnnotation>
<rdf:RDF xmlns:dcterms="http://purl.org/dc/terms/" xmlns:rdf="http://www.w3.org/1999/02/22-rdf-syntax-ns#">
  <rdf:Description rdf:about="#Metabolite_23">
    <dcterms:created>
      <rdf:Description>
        <dcterms:W3CDTF>2012-08-21T17:57:01Z</dcterms:W3CDTF>
      </rdf:Description>
    </dcterms:created>
  </rdf:Description>
</rdf:RDF>
        </MiriamAnnotation>
      </Metabolite>
      <Metabolite key="Metabolite_24" name="PLDLRs" simulationType="reactions" compartment="Compartment_0">
        <MiriamAnnotation>
<rdf:RDF xmlns:dcterms="http://purl.org/dc/terms/" xmlns:rdf="http://www.w3.org/1999/02/22-rdf-syntax-ns#">
  <rdf:Description rdf:about="#Metabolite_24">
    <dcterms:created>
      <rdf:Description>
        <dcterms:W3CDTF>2012-08-21T19:03:13Z</dcterms:W3CDTF>
      </rdf:Description>
    </dcterms:created>
  </rdf:Description>
</rdf:RDF>
        </MiriamAnnotation>
      </Metabolite>
      <Metabolite key="Metabolite_25" name="PLDLRsS" simulationType="fixed" compartment="Compartment_0">
        <MiriamAnnotation>
<rdf:RDF xmlns:dcterms="http://purl.org/dc/terms/" xmlns:rdf="http://www.w3.org/1999/02/22-rdf-syntax-ns#">
  <rdf:Description rdf:about="#Metabolite_25">
    <dcterms:created>
      <rdf:Description>
        <dcterms:W3CDTF>2012-08-21T19:21:06Z</dcterms:W3CDTF>
      </rdf:Description>
    </dcterms:created>
  </rdf:Description>
</rdf:RDF>
        </MiriamAnnotation>
      </Metabolite>
      <Metabolite key="Metabolite_26" name="PLDLRD" simulationType="reactions" compartment="Compartment_0">
        <MiriamAnnotation>
<rdf:RDF xmlns:dcterms="http://purl.org/dc/terms/" xmlns:rdf="http://www.w3.org/1999/02/22-rdf-syntax-ns#">
  <rdf:Description rdf:about="#Metabolite_26">
    <dcterms:created>
      <rdf:Description>
        <dcterms:W3CDTF>2012-08-21T20:11:58Z</dcterms:W3CDTF>
      </rdf:Description>
    </dcterms:created>
  </rdf:Description>
</rdf:RDF>
        </MiriamAnnotation>
      </Metabolite>
      <Metabolite key="Metabolite_27" name="PCE" simulationType="reactions" compartment="Compartment_0">
        <MiriamAnnotation>
<rdf:RDF xmlns:dcterms="http://purl.org/dc/terms/" xmlns:rdf="http://www.w3.org/1999/02/22-rdf-syntax-ns#">
  <rdf:Description rdf:about="#Metabolite_27">
    <dcterms:created>
      <rdf:Description>
        <dcterms:W3CDTF>2012-08-21T20:37:35Z</dcterms:W3CDTF>
      </rdf:Description>
    </dcterms:created>
  </rdf:Description>
</rdf:RDF>
        </MiriamAnnotation>
      </Metabolite>
      <Metabolite key="Metabolite_28" name="PSS" simulationType="reactions" compartment="Compartment_0">
        <MiriamAnnotation>
<rdf:RDF xmlns:dcterms="http://purl.org/dc/terms/" xmlns:rdf="http://www.w3.org/1999/02/22-rdf-syntax-ns#">
  <rdf:Description rdf:about="#Metabolite_28">
    <dcterms:created>
      <rdf:Description>
        <dcterms:W3CDTF>2012-08-21T20:39:19Z</dcterms:W3CDTF>
      </rdf:Description>
    </dcterms:created>
  </rdf:Description>
</rdf:RDF>
        </MiriamAnnotation>
      </Metabolite>
      <Metabolite key="Metabolite_29" name="HDLC" simulationType="reactions" compartment="Compartment_0">
        <MiriamAnnotation>
<rdf:RDF xmlns:dcterms="http://purl.org/dc/terms/" xmlns:rdf="http://www.w3.org/1999/02/22-rdf-syntax-ns#">
  <rdf:Description rdf:about="#Metabolite_29">
    <dcterms:created>
      <rdf:Description>
        <dcterms:W3CDTF>2012-08-21T20:36:41Z</dcterms:W3CDTF>
      </rdf:Description>
    </dcterms:created>
  </rdf:Description>
</rdf:RDF>
        </MiriamAnnotation>
      </Metabolite>
      <Metabolite key="Metabolite_30" name="LCAT" simulationType="reactions" compartment="Compartment_0">
        <MiriamAnnotation>
<rdf:RDF xmlns:dcterms="http://purl.org/dc/terms/" xmlns:rdf="http://www.w3.org/1999/02/22-rdf-syntax-ns#">
  <rdf:Description rdf:about="#Metabolite_30">
    <dcterms:created>
      <rdf:Description>
        <dcterms:W3CDTF>2012-08-21T19:53:58Z</dcterms:W3CDTF>
      </rdf:Description>
    </dcterms:created>
  </rdf:Description>
</rdf:RDF>
        </MiriamAnnotation>
      </Metabolite>
      <Metabolite key="Metabolite_31" name="PCS" simulationType="fixed" compartment="Compartment_0">
        <MiriamAnnotation>
<rdf:RDF xmlns:dcterms="http://purl.org/dc/terms/" xmlns:rdf="http://www.w3.org/1999/02/22-rdf-syntax-ns#">
  <rdf:Description rdf:about="#Metabolite_31">
    <dcterms:created>
      <rdf:Description>
        <dcterms:W3CDTF>2012-08-21T20:08:22Z</dcterms:W3CDTF>
      </rdf:Description>
    </dcterms:created>
  </rdf:Description>
</rdf:RDF>
        </MiriamAnnotation>
      </Metabolite>
      <Metabolite key="Metabolite_32" name="CETP" simulationType="reactions" compartment="Compartment_0">
        <MiriamAnnotation>
<rdf:RDF xmlns:dcterms="http://purl.org/dc/terms/" xmlns:rdf="http://www.w3.org/1999/02/22-rdf-syntax-ns#">
  <rdf:Description rdf:about="#Metabolite_32">
    <dcterms:created>
      <rdf:Description>
        <dcterms:W3CDTF>2012-08-21T20:16:59Z</dcterms:W3CDTF>
      </rdf:Description>
    </dcterms:created>
  </rdf:Description>
</rdf:RDF>
        </MiriamAnnotation>
      </Metabolite>
      <Metabolite key="Metabolite_33" name="SRB1" simulationType="reactions" compartment="Compartment_0">
        <MiriamAnnotation>
<rdf:RDF xmlns:dcterms="http://purl.org/dc/terms/" xmlns:rdf="http://www.w3.org/1999/02/22-rdf-syntax-ns#">
  <rdf:Description rdf:about="#Metabolite_33">
    <dcterms:created>
      <rdf:Description>
        <dcterms:W3CDTF>2012-08-21T20:29:03Z</dcterms:W3CDTF>
      </rdf:Description>
    </dcterms:created>
  </rdf:Description>
</rdf:RDF>
        </MiriamAnnotation>
      </Metabolite>
    </ListOfMetabolites>
    <ListOfReactions>
      <Reaction key="Reaction_0" name="Ingestion" reversible="false">
        <MiriamAnnotation>
<rdf:RDF xmlns:dcterms="http://purl.org/dc/terms/" xmlns:rdf="http://www.w3.org/1999/02/22-rdf-syntax-ns#">
  <rdf:Description rdf:about="#Reaction_0">
    <dcterms:created>
      <rdf:Description>
        <dcterms:W3CDTF>2012-08-21T15:14:52Z</dcterms:W3CDTF>
      </rdf:Description>
    </dcterms:created>
  </rdf:Description>
</rdf:RDF>
        </MiriamAnnotation>
        <ListOfSubstrates>
          <Substrate metabolite="Metabolite_0" stoichiometry="1"/>
        </ListOfSubstrates>
        <ListOfProducts>
          <Product metabolite="Metabolite_1" stoichiometry="1"/>
        </ListOfProducts>
        <ListOfConstants>
          <Constant key="Parameter_1170" name="k1" value="1"/>
        </ListOfConstants>
        <KineticLaw function="Function_13">
          <ListOfCallParameters>
            <CallParameter functionParameter="FunctionParameter_81">
              <SourceParameter reference="Parameter_1170"/>
            </CallParameter>
            <CallParameter functionParameter="FunctionParameter_79">
              <SourceParameter reference="Metabolite_0"/>
            </CallParameter>
          </ListOfCallParameters>
        </KineticLaw>
      </Reaction>
      <Reaction key="Reaction_1" name="Intestinal Cholesterol Synthesis" reversible="false">
        <MiriamAnnotation>
<rdf:RDF xmlns:dcterms="http://purl.org/dc/terms/" xmlns:rdf="http://www.w3.org/1999/02/22-rdf-syntax-ns#">
  <rdf:Description rdf:about="#Reaction_1">
    <dcterms:created>
      <rdf:Description>
        <dcterms:W3CDTF>2012-08-21T15:18:44Z</dcterms:W3CDTF>
      </rdf:Description>
    </dcterms:created>
  </rdf:Description>
</rdf:RDF>
        </MiriamAnnotation>
        <ListOfSubstrates>
          <Substrate metabolite="Metabolite_2" stoichiometry="1"/>
        </ListOfSubstrates>
        <ListOfProducts>
          <Product metabolite="Metabolite_1" stoichiometry="1"/>
        </ListOfProducts>
        <ListOfModifiers>
          <Modifier metabolite="Metabolite_1" stoichiometry="1"/>
        </ListOfModifiers>
        <ListOfConstants>
          <Constant key="Parameter_1169" name="ICSmax" value="100"/>
          <Constant key="Parameter_1168" name="ICt" value="3120"/>
          <Constant key="Parameter_1167" name="IS" value="5"/>
        </ListOfConstants>
        <KineticLaw function="Function_42">
          <ListOfCallParameters>
            <CallParameter functionParameter="FunctionParameter_260">
              <SourceParameter reference="Parameter_1169"/>
            </CallParameter>
            <CallParameter functionParameter="FunctionParameter_243">
              <SourceParameter reference="Metabolite_1"/>
            </CallParameter>
            <CallParameter functionParameter="FunctionParameter_250">
              <SourceParameter reference="Parameter_1168"/>
            </CallParameter>
            <CallParameter functionParameter="FunctionParameter_261">
              <SourceParameter reference="Parameter_1167"/>
            </CallParameter>
          </ListOfCallParameters>
        </KineticLaw>
      </Reaction>
      <Reaction key="Reaction_2" name="Bile Salt Release" reversible="false">
        <MiriamAnnotation>
<rdf:RDF xmlns:dcterms="http://purl.org/dc/terms/" xmlns:rdf="http://www.w3.org/1999/02/22-rdf-syntax-ns#">
  <rdf:Description rdf:about="#Reaction_2">
    <dcterms:created>
      <rdf:Description>
        <dcterms:W3CDTF>2012-08-21T15:34:22Z</dcterms:W3CDTF>
      </rdf:Description>
    </dcterms:created>
  </rdf:Description>
</rdf:RDF>
        </MiriamAnnotation>
        <ListOfSubstrates>
          <Substrate metabolite="Metabolite_3" stoichiometry="1"/>
        </ListOfSubstrates>
        <ListOfProducts>
          <Product metabolite="Metabolite_4" stoichiometry="1"/>
        </ListOfProducts>
        <ListOfConstants>
          <Constant key="Parameter_1166" name="k1" value="6"/>
        </ListOfConstants>
        <KineticLaw function="Function_13">
          <ListOfCallParameters>
            <CallParameter functionParameter="FunctionParameter_81">
              <SourceParameter reference="Parameter_1166"/>
            </CallParameter>
            <CallParameter functionParameter="FunctionParameter_79">
              <SourceParameter reference="Metabolite_3"/>
            </CallParameter>
          </ListOfCallParameters>
        </KineticLaw>
      </Reaction>
      <Reaction key="Reaction_3" name="Bile Salt Return" reversible="false">
        <MiriamAnnotation>
<rdf:RDF xmlns:dcterms="http://purl.org/dc/terms/" xmlns:rdf="http://www.w3.org/1999/02/22-rdf-syntax-ns#">
  <rdf:Description rdf:about="#Reaction_3">
    <dcterms:created>
      <rdf:Description>
        <dcterms:W3CDTF>2012-08-21T15:40:02Z</dcterms:W3CDTF>
      </rdf:Description>
    </dcterms:created>
  </rdf:Description>
</rdf:RDF>
        </MiriamAnnotation>
        <ListOfSubstrates>
          <Substrate metabolite="Metabolite_4" stoichiometry="1"/>
        </ListOfSubstrates>
        <ListOfProducts>
          <Product metabolite="Metabolite_3" stoichiometry="1"/>
        </ListOfProducts>
        <ListOfConstants>
          <Constant key="Parameter_1165" name="k1" value="4.29"/>
        </ListOfConstants>
        <KineticLaw function="Function_13">
          <ListOfCallParameters>
            <CallParameter functionParameter="FunctionParameter_81">
              <SourceParameter reference="Parameter_1165"/>
            </CallParameter>
            <CallParameter functionParameter="FunctionParameter_79">
              <SourceParameter reference="Metabolite_4"/>
            </CallParameter>
          </ListOfCallParameters>
        </KineticLaw>
      </Reaction>
      <Reaction key="Reaction_4" name="Bile Salt Excretion" reversible="false">
        <MiriamAnnotation>
<rdf:RDF xmlns:dcterms="http://purl.org/dc/terms/" xmlns:rdf="http://www.w3.org/1999/02/22-rdf-syntax-ns#">
  <rdf:Description rdf:about="#Reaction_4">
    <dcterms:created>
      <rdf:Description>
        <dcterms:W3CDTF>2012-08-21T15:43:27Z</dcterms:W3CDTF>
      </rdf:Description>
    </dcterms:created>
  </rdf:Description>
</rdf:RDF>
        </MiriamAnnotation>
        <ListOfSubstrates>
          <Substrate metabolite="Metabolite_4" stoichiometry="1"/>
        </ListOfSubstrates>
        <ListOfProducts>
          <Product metabolite="Metabolite_5" stoichiometry="1"/>
        </ListOfProducts>
        <ListOfConstants>
          <Constant key="Parameter_1164" name="k1" value="0.856"/>
        </ListOfConstants>
        <KineticLaw function="Function_13">
          <ListOfCallParameters>
            <CallParameter functionParameter="FunctionParameter_81">
              <SourceParameter reference="Parameter_1164"/>
            </CallParameter>
            <CallParameter functionParameter="FunctionParameter_79">
              <SourceParameter reference="Metabolite_4"/>
            </CallParameter>
          </ListOfCallParameters>
        </KineticLaw>
      </Reaction>
      <Reaction key="Reaction_5" name="Bile Salt Synthesis" reversible="false">
        <MiriamAnnotation>
<rdf:RDF xmlns:dcterms="http://purl.org/dc/terms/" xmlns:rdf="http://www.w3.org/1999/02/22-rdf-syntax-ns#">
  <rdf:Description rdf:about="#Reaction_5">
    <dcterms:created>
      <rdf:Description>
        <dcterms:W3CDTF>2012-08-21T15:46:49Z</dcterms:W3CDTF>
      </rdf:Description>
    </dcterms:created>
  </rdf:Description>
</rdf:RDF>
        </MiriamAnnotation>
        <ListOfSubstrates>
          <Substrate metabolite="Metabolite_6" stoichiometry="1"/>
        </ListOfSubstrates>
        <ListOfProducts>
          <Product metabolite="Metabolite_3" stoichiometry="1"/>
        </ListOfProducts>
        <ListOfModifiers>
          <Modifier metabolite="Metabolite_3" stoichiometry="1"/>
        </ListOfModifiers>
        <ListOfConstants>
          <Constant key="Parameter_1163" name="k5" value="2.66"/>
        </ListOfConstants>
        <KineticLaw function="Function_43">
          <ListOfCallParameters>
            <CallParameter functionParameter="FunctionParameter_262">
              <SourceParameter reference="Parameter_1163"/>
            </CallParameter>
            <CallParameter functionParameter="FunctionParameter_246">
              <SourceParameter reference="Metabolite_6"/>
            </CallParameter>
            <CallParameter functionParameter="FunctionParameter_263">
              <SourceParameter reference="Metabolite_3"/>
            </CallParameter>
          </ListOfCallParameters>
        </KineticLaw>
      </Reaction>
      <Reaction key="Reaction_6" name="Cholesterol Absorption" reversible="false">
        <MiriamAnnotation>
<rdf:RDF xmlns:dcterms="http://purl.org/dc/terms/" xmlns:rdf="http://www.w3.org/1999/02/22-rdf-syntax-ns#">
  <rdf:Description rdf:about="#Reaction_6">
    <dcterms:created>
      <rdf:Description>
        <dcterms:W3CDTF>2012-08-21T15:54:22Z</dcterms:W3CDTF>
      </rdf:Description>
    </dcterms:created>
  </rdf:Description>
</rdf:RDF>
        </MiriamAnnotation>
        <ListOfSubstrates>
          <Substrate metabolite="Metabolite_1" stoichiometry="1"/>
        </ListOfSubstrates>
        <ListOfProducts>
          <Product metabolite="Metabolite_6" stoichiometry="1"/>
        </ListOfProducts>
        <ListOfModifiers>
          <Modifier metabolite="Metabolite_4" stoichiometry="1"/>
        </ListOfModifiers>
        <ListOfConstants>
          <Constant key="Parameter_1162" name="k6" value="0.0005286"/>
        </ListOfConstants>
        <KineticLaw function="Function_44">
          <ListOfCallParameters>
            <CallParameter functionParameter="FunctionParameter_264">
              <SourceParameter reference="Parameter_1162"/>
            </CallParameter>
            <CallParameter functionParameter="FunctionParameter_254">
              <SourceParameter reference="Metabolite_1"/>
            </CallParameter>
            <CallParameter functionParameter="FunctionParameter_266">
              <SourceParameter reference="Metabolite_4"/>
            </CallParameter>
          </ListOfCallParameters>
        </KineticLaw>
      </Reaction>
      <Reaction key="Reaction_7" name="Cholesterol Excretion" reversible="false">
        <MiriamAnnotation>
<rdf:RDF xmlns:dcterms="http://purl.org/dc/terms/" xmlns:rdf="http://www.w3.org/1999/02/22-rdf-syntax-ns#">
  <rdf:Description rdf:about="#Reaction_7">
    <dcterms:created>
      <rdf:Description>
        <dcterms:W3CDTF>2012-08-21T15:59:34Z</dcterms:W3CDTF>
      </rdf:Description>
    </dcterms:created>
  </rdf:Description>
</rdf:RDF>
        </MiriamAnnotation>
        <ListOfSubstrates>
          <Substrate metabolite="Metabolite_1" stoichiometry="1"/>
        </ListOfSubstrates>
        <ListOfProducts>
          <Product metabolite="Metabolite_7" stoichiometry="1"/>
        </ListOfProducts>
        <ListOfModifiers>
          <Modifier metabolite="Metabolite_4" stoichiometry="1"/>
        </ListOfModifiers>
        <ListOfConstants>
          <Constant key="Parameter_1161" name="k7" value="0.0005286"/>
        </ListOfConstants>
        <KineticLaw function="Function_45">
          <ListOfCallParameters>
            <CallParameter functionParameter="FunctionParameter_267">
              <SourceParameter reference="Parameter_1161"/>
            </CallParameter>
            <CallParameter functionParameter="FunctionParameter_258">
              <SourceParameter reference="Metabolite_1"/>
            </CallParameter>
            <CallParameter functionParameter="FunctionParameter_269">
              <SourceParameter reference="Metabolite_4"/>
            </CallParameter>
          </ListOfCallParameters>
        </KineticLaw>
      </Reaction>
      <Reaction key="Reaction_8" name="Intestinal Nascent HDL Synthesis" reversible="false">
        <MiriamAnnotation>
<rdf:RDF xmlns:dcterms="http://purl.org/dc/terms/" xmlns:rdf="http://www.w3.org/1999/02/22-rdf-syntax-ns#">
  <rdf:Description rdf:about="#Reaction_8">
    <dcterms:created>
      <rdf:Description>
        <dcterms:W3CDTF>2012-08-21T16:05:40Z</dcterms:W3CDTF>
      </rdf:Description>
    </dcterms:created>
  </rdf:Description>
</rdf:RDF>
        </MiriamAnnotation>
        <ListOfSubstrates>
          <Substrate metabolite="Metabolite_8" stoichiometry="1"/>
        </ListOfSubstrates>
        <ListOfProducts>
          <Product metabolite="Metabolite_9" stoichiometry="1"/>
        </ListOfProducts>
        <ListOfModifiers>
          <Modifier metabolite="Metabolite_10" stoichiometry="1"/>
        </ListOfModifiers>
        <ListOfConstants>
          <Constant key="Parameter_1160" name="k8" value="0.0005"/>
        </ListOfConstants>
        <KineticLaw function="Function_46">
          <ListOfCallParameters>
            <CallParameter functionParameter="FunctionParameter_270">
              <SourceParameter reference="Parameter_1160"/>
            </CallParameter>
            <CallParameter functionParameter="FunctionParameter_265">
              <SourceParameter reference="Metabolite_10"/>
            </CallParameter>
          </ListOfCallParameters>
        </KineticLaw>
      </Reaction>
      <Reaction key="Reaction_9" name="Billary Cholesterol Release" reversible="false">
        <MiriamAnnotation>
<rdf:RDF xmlns:dcterms="http://purl.org/dc/terms/" xmlns:rdf="http://www.w3.org/1999/02/22-rdf-syntax-ns#">
  <rdf:Description rdf:about="#Reaction_9">
    <dcterms:created>
      <rdf:Description>
        <dcterms:W3CDTF>2012-08-21T16:19:07Z</dcterms:W3CDTF>
      </rdf:Description>
    </dcterms:created>
  </rdf:Description>
</rdf:RDF>
        </MiriamAnnotation>
        <ListOfSubstrates>
          <Substrate metabolite="Metabolite_6" stoichiometry="1"/>
        </ListOfSubstrates>
        <ListOfProducts>
          <Product metabolite="Metabolite_1" stoichiometry="1"/>
        </ListOfProducts>
        <ListOfModifiers>
          <Modifier metabolite="Metabolite_6" stoichiometry="1"/>
        </ListOfModifiers>
        <ListOfConstants>
          <Constant key="Parameter_1159" name="BCRmax" value="2000"/>
          <Constant key="Parameter_1158" name="BCRt" value="55326"/>
          <Constant key="Parameter_1157" name="BS" value="5"/>
        </ListOfConstants>
        <KineticLaw function="Function_47">
          <ListOfCallParameters>
            <CallParameter functionParameter="FunctionParameter_271">
              <SourceParameter reference="Parameter_1159"/>
            </CallParameter>
            <CallParameter functionParameter="FunctionParameter_272">
              <SourceParameter reference="Parameter_1158"/>
            </CallParameter>
            <CallParameter functionParameter="FunctionParameter_274">
              <SourceParameter reference="Metabolite_6"/>
            </CallParameter>
            <CallParameter functionParameter="FunctionParameter_276">
              <SourceParameter reference="Parameter_1157"/>
            </CallParameter>
          </ListOfCallParameters>
        </KineticLaw>
      </Reaction>
      <Reaction key="Reaction_10" name="Hepatic Cholesterol Synthesis" reversible="false">
        <MiriamAnnotation>
<rdf:RDF xmlns:dcterms="http://purl.org/dc/terms/" xmlns:rdf="http://www.w3.org/1999/02/22-rdf-syntax-ns#">
  <rdf:Description rdf:about="#Reaction_10">
    <dcterms:created>
      <rdf:Description>
        <dcterms:W3CDTF>2012-08-21T16:27:54Z</dcterms:W3CDTF>
      </rdf:Description>
    </dcterms:created>
  </rdf:Description>
</rdf:RDF>
        </MiriamAnnotation>
        <ListOfSubstrates>
          <Substrate metabolite="Metabolite_11" stoichiometry="1"/>
        </ListOfSubstrates>
        <ListOfProducts>
          <Product metabolite="Metabolite_6" stoichiometry="1"/>
        </ListOfProducts>
        <ListOfModifiers>
          <Modifier metabolite="Metabolite_6" stoichiometry="1"/>
        </ListOfModifiers>
        <ListOfConstants>
          <Constant key="Parameter_1156" name="HCSmax" value="500"/>
          <Constant key="Parameter_1155" name="HCSt" value="93925"/>
          <Constant key="Parameter_1154" name="HS" value="5"/>
        </ListOfConstants>
        <KineticLaw function="Function_48">
          <ListOfCallParameters>
            <CallParameter functionParameter="FunctionParameter_277">
              <SourceParameter reference="Parameter_1156"/>
            </CallParameter>
            <CallParameter functionParameter="FunctionParameter_273">
              <SourceParameter reference="Metabolite_6"/>
            </CallParameter>
            <CallParameter functionParameter="FunctionParameter_278">
              <SourceParameter reference="Parameter_1155"/>
            </CallParameter>
            <CallParameter functionParameter="FunctionParameter_280">
              <SourceParameter reference="Parameter_1154"/>
            </CallParameter>
          </ListOfCallParameters>
        </KineticLaw>
      </Reaction>
      <Reaction key="Reaction_11" name="Hepatic Cholesterol Storage" reversible="false">
        <MiriamAnnotation>
<rdf:RDF xmlns:dcterms="http://purl.org/dc/terms/" xmlns:rdf="http://www.w3.org/1999/02/22-rdf-syntax-ns#">
  <rdf:Description rdf:about="#Reaction_11">
    <dcterms:created>
      <rdf:Description>
        <dcterms:W3CDTF>2012-08-21T16:47:31Z</dcterms:W3CDTF>
      </rdf:Description>
    </dcterms:created>
  </rdf:Description>
</rdf:RDF>
        </MiriamAnnotation>
        <ListOfSubstrates>
          <Substrate metabolite="Metabolite_6" stoichiometry="1"/>
        </ListOfSubstrates>
        <ListOfProducts>
          <Product metabolite="Metabolite_12" stoichiometry="1"/>
        </ListOfProducts>
        <ListOfModifiers>
          <Modifier metabolite="Metabolite_13" stoichiometry="1"/>
          <Modifier metabolite="Metabolite_6" stoichiometry="1"/>
        </ListOfModifiers>
        <ListOfConstants>
          <Constant key="Parameter_1153" name="k9" value="1"/>
        </ListOfConstants>
        <KineticLaw function="Function_49">
          <ListOfCallParameters>
            <CallParameter functionParameter="FunctionParameter_281">
              <SourceParameter reference="Parameter_1153"/>
            </CallParameter>
            <CallParameter functionParameter="FunctionParameter_268">
              <SourceParameter reference="Metabolite_13"/>
            </CallParameter>
            <CallParameter functionParameter="FunctionParameter_282">
              <SourceParameter reference="Metabolite_6"/>
            </CallParameter>
          </ListOfCallParameters>
        </KineticLaw>
      </Reaction>
      <Reaction key="Reaction_12" name="Release of Stored Cholesterol" reversible="false">
        <MiriamAnnotation>
<rdf:RDF xmlns:dcterms="http://purl.org/dc/terms/" xmlns:rdf="http://www.w3.org/1999/02/22-rdf-syntax-ns#">
  <rdf:Description rdf:about="#Reaction_12">
    <dcterms:created>
      <rdf:Description>
        <dcterms:W3CDTF>2012-08-21T16:53:39Z</dcterms:W3CDTF>
      </rdf:Description>
    </dcterms:created>
  </rdf:Description>
</rdf:RDF>
        </MiriamAnnotation>
        <ListOfSubstrates>
          <Substrate metabolite="Metabolite_12" stoichiometry="1"/>
        </ListOfSubstrates>
        <ListOfProducts>
          <Product metabolite="Metabolite_6" stoichiometry="1"/>
        </ListOfProducts>
        <ListOfModifiers>
          <Modifier metabolite="Metabolite_14" stoichiometry="1"/>
          <Modifier metabolite="Metabolite_12" stoichiometry="1"/>
        </ListOfModifiers>
        <ListOfConstants>
          <Constant key="Parameter_1152" name="k10" value="5.998"/>
        </ListOfConstants>
        <KineticLaw function="Function_50">
          <ListOfCallParameters>
            <CallParameter functionParameter="FunctionParameter_283">
              <SourceParameter reference="Parameter_1152"/>
            </CallParameter>
            <CallParameter functionParameter="FunctionParameter_279">
              <SourceParameter reference="Metabolite_14"/>
            </CallParameter>
            <CallParameter functionParameter="FunctionParameter_285">
              <SourceParameter reference="Metabolite_12"/>
            </CallParameter>
          </ListOfCallParameters>
        </KineticLaw>
      </Reaction>
      <Reaction key="Reaction_13" name="Hepatic Nascent HDL Synthesis" reversible="false">
        <MiriamAnnotation>
<rdf:RDF xmlns:dcterms="http://purl.org/dc/terms/" xmlns:rdf="http://www.w3.org/1999/02/22-rdf-syntax-ns#">
  <rdf:Description rdf:about="#Reaction_13">
    <dcterms:created>
      <rdf:Description>
        <dcterms:W3CDTF>2012-08-21T17:02:30Z</dcterms:W3CDTF>
      </rdf:Description>
    </dcterms:created>
  </rdf:Description>
</rdf:RDF>
        </MiriamAnnotation>
        <ListOfSubstrates>
          <Substrate metabolite="Metabolite_15" stoichiometry="1"/>
        </ListOfSubstrates>
        <ListOfProducts>
          <Product metabolite="Metabolite_9" stoichiometry="1"/>
        </ListOfProducts>
        <ListOfModifiers>
          <Modifier metabolite="Metabolite_10" stoichiometry="1"/>
        </ListOfModifiers>
        <ListOfConstants>
          <Constant key="Parameter_1151" name="k11" value="0.005"/>
        </ListOfConstants>
        <KineticLaw function="Function_51">
          <ListOfCallParameters>
            <CallParameter functionParameter="FunctionParameter_286">
              <SourceParameter reference="Parameter_1151"/>
            </CallParameter>
            <CallParameter functionParameter="FunctionParameter_275">
              <SourceParameter reference="Metabolite_10"/>
            </CallParameter>
          </ListOfCallParameters>
        </KineticLaw>
      </Reaction>
      <Reaction key="Reaction_14" name="VLDL Cholesterol Formation" reversible="false">
        <MiriamAnnotation>
<rdf:RDF xmlns:dcterms="http://purl.org/dc/terms/" xmlns:rdf="http://www.w3.org/1999/02/22-rdf-syntax-ns#">
  <rdf:Description rdf:about="#Reaction_14">
    <dcterms:created>
      <rdf:Description>
        <dcterms:W3CDTF>2012-08-21T17:14:25Z</dcterms:W3CDTF>
      </rdf:Description>
    </dcterms:created>
  </rdf:Description>
</rdf:RDF>
        </MiriamAnnotation>
        <ListOfSubstrates>
          <Substrate metabolite="Metabolite_6" stoichiometry="1"/>
        </ListOfSubstrates>
        <ListOfProducts>
          <Product metabolite="Metabolite_16" stoichiometry="1"/>
        </ListOfProducts>
        <ListOfConstants>
          <Constant key="Parameter_1150" name="k1" value="0.016"/>
        </ListOfConstants>
        <KineticLaw function="Function_13">
          <ListOfCallParameters>
            <CallParameter functionParameter="FunctionParameter_81">
              <SourceParameter reference="Parameter_1150"/>
            </CallParameter>
            <CallParameter functionParameter="FunctionParameter_79">
              <SourceParameter reference="Metabolite_6"/>
            </CallParameter>
          </ListOfCallParameters>
        </KineticLaw>
      </Reaction>
      <Reaction key="Reaction_15" name="Hepatic LDLR Synthesis" reversible="false">
        <MiriamAnnotation>
<rdf:RDF xmlns:dcterms="http://purl.org/dc/terms/" xmlns:rdf="http://www.w3.org/1999/02/22-rdf-syntax-ns#">
  <rdf:Description rdf:about="#Reaction_15">
    <dcterms:created>
      <rdf:Description>
        <dcterms:W3CDTF>2012-08-21T17:19:52Z</dcterms:W3CDTF>
      </rdf:Description>
    </dcterms:created>
  </rdf:Description>
</rdf:RDF>
        </MiriamAnnotation>
        <ListOfSubstrates>
          <Substrate metabolite="Metabolite_18" stoichiometry="1"/>
        </ListOfSubstrates>
        <ListOfProducts>
          <Product metabolite="Metabolite_17" stoichiometry="1"/>
        </ListOfProducts>
        <ListOfModifiers>
          <Modifier metabolite="Metabolite_18" stoichiometry="1"/>
          <Modifier metabolite="Metabolite_6" stoichiometry="1"/>
        </ListOfModifiers>
        <ListOfConstants>
          <Constant key="Parameter_1149" name="khrs" value="100"/>
        </ListOfConstants>
        <KineticLaw function="Function_52">
          <ListOfCallParameters>
            <CallParameter functionParameter="FunctionParameter_287">
              <SourceParameter reference="Parameter_1149"/>
            </CallParameter>
            <CallParameter functionParameter="FunctionParameter_288">
              <SourceParameter reference="Metabolite_18"/>
            </CallParameter>
            <CallParameter functionParameter="FunctionParameter_290">
              <SourceParameter reference="Metabolite_6"/>
            </CallParameter>
          </ListOfCallParameters>
        </KineticLaw>
      </Reaction>
      <Reaction key="Reaction_16" name="Hepatic LDL Receptor Degradation" reversible="false">
        <MiriamAnnotation>
<rdf:RDF xmlns:dcterms="http://purl.org/dc/terms/" xmlns:rdf="http://www.w3.org/1999/02/22-rdf-syntax-ns#">
  <rdf:Description rdf:about="#Reaction_16">
    <dcterms:created>
      <rdf:Description>
        <dcterms:W3CDTF>2012-08-21T17:33:50Z</dcterms:W3CDTF>
      </rdf:Description>
    </dcterms:created>
  </rdf:Description>
</rdf:RDF>
        </MiriamAnnotation>
        <ListOfSubstrates>
          <Substrate metabolite="Metabolite_17" stoichiometry="1"/>
        </ListOfSubstrates>
        <ListOfProducts>
          <Product metabolite="Metabolite_19" stoichiometry="1"/>
        </ListOfProducts>
        <ListOfConstants>
          <Constant key="Parameter_1148" name="k1" value="0.01"/>
        </ListOfConstants>
        <KineticLaw function="Function_13">
          <ListOfCallParameters>
            <CallParameter functionParameter="FunctionParameter_81">
              <SourceParameter reference="Parameter_1148"/>
            </CallParameter>
            <CallParameter functionParameter="FunctionParameter_79">
              <SourceParameter reference="Metabolite_17"/>
            </CallParameter>
          </ListOfCallParameters>
        </KineticLaw>
      </Reaction>
      <Reaction key="Reaction_17" name="VLDL Cholesterol ReUptake" reversible="false">
        <MiriamAnnotation>
<rdf:RDF xmlns:dcterms="http://purl.org/dc/terms/" xmlns:rdf="http://www.w3.org/1999/02/22-rdf-syntax-ns#">
  <rdf:Description rdf:about="#Reaction_17">
    <dcterms:created>
      <rdf:Description>
        <dcterms:W3CDTF>2012-08-21T17:37:31Z</dcterms:W3CDTF>
      </rdf:Description>
    </dcterms:created>
  </rdf:Description>
</rdf:RDF>
        </MiriamAnnotation>
        <ListOfSubstrates>
          <Substrate metabolite="Metabolite_16" stoichiometry="1"/>
        </ListOfSubstrates>
        <ListOfProducts>
          <Product metabolite="Metabolite_6" stoichiometry="1"/>
        </ListOfProducts>
        <ListOfConstants>
          <Constant key="Parameter_1147" name="k1" value="0.0496"/>
        </ListOfConstants>
        <KineticLaw function="Function_13">
          <ListOfCallParameters>
            <CallParameter functionParameter="FunctionParameter_81">
              <SourceParameter reference="Parameter_1147"/>
            </CallParameter>
            <CallParameter functionParameter="FunctionParameter_79">
              <SourceParameter reference="Metabolite_16"/>
            </CallParameter>
          </ListOfCallParameters>
        </KineticLaw>
      </Reaction>
      <Reaction key="Reaction_18" name="IDL Cholesterol Formation" reversible="false">
        <MiriamAnnotation>
<rdf:RDF xmlns:dcterms="http://purl.org/dc/terms/" xmlns:rdf="http://www.w3.org/1999/02/22-rdf-syntax-ns#">
  <rdf:Description rdf:about="#Reaction_18">
    <dcterms:created>
      <rdf:Description>
        <dcterms:W3CDTF>2012-08-21T17:42:31Z</dcterms:W3CDTF>
      </rdf:Description>
    </dcterms:created>
  </rdf:Description>
</rdf:RDF>
        </MiriamAnnotation>
        <ListOfSubstrates>
          <Substrate metabolite="Metabolite_16" stoichiometry="1"/>
        </ListOfSubstrates>
        <ListOfProducts>
          <Product metabolite="Metabolite_20" stoichiometry="1"/>
        </ListOfProducts>
        <ListOfModifiers>
          <Modifier metabolite="Metabolite_16" stoichiometry="1"/>
          <Modifier metabolite="Metabolite_21" stoichiometry="1"/>
        </ListOfModifiers>
        <ListOfConstants>
          <Constant key="Parameter_1146" name="k15" value="0.43"/>
        </ListOfConstants>
        <KineticLaw function="Function_53">
          <ListOfCallParameters>
            <CallParameter functionParameter="FunctionParameter_291">
              <SourceParameter reference="Parameter_1146"/>
            </CallParameter>
            <CallParameter functionParameter="FunctionParameter_284">
              <SourceParameter reference="Metabolite_16"/>
            </CallParameter>
            <CallParameter functionParameter="FunctionParameter_293">
              <SourceParameter reference="Metabolite_21"/>
            </CallParameter>
          </ListOfCallParameters>
        </KineticLaw>
      </Reaction>
      <Reaction key="Reaction_19" name="IDL Cholesterol ReUptake" reversible="false">
        <MiriamAnnotation>
<rdf:RDF xmlns:dcterms="http://purl.org/dc/terms/" xmlns:rdf="http://www.w3.org/1999/02/22-rdf-syntax-ns#">
  <rdf:Description rdf:about="#Reaction_19">
    <dcterms:created>
      <rdf:Description>
        <dcterms:W3CDTF>2012-08-21T17:49:04Z</dcterms:W3CDTF>
      </rdf:Description>
    </dcterms:created>
  </rdf:Description>
</rdf:RDF>
        </MiriamAnnotation>
        <ListOfSubstrates>
          <Substrate metabolite="Metabolite_20" stoichiometry="1"/>
        </ListOfSubstrates>
        <ListOfProducts>
          <Product metabolite="Metabolite_6" stoichiometry="1"/>
        </ListOfProducts>
        <ListOfConstants>
          <Constant key="Parameter_1145" name="k1" value="0.054"/>
        </ListOfConstants>
        <KineticLaw function="Function_13">
          <ListOfCallParameters>
            <CallParameter functionParameter="FunctionParameter_81">
              <SourceParameter reference="Parameter_1145"/>
            </CallParameter>
            <CallParameter functionParameter="FunctionParameter_79">
              <SourceParameter reference="Metabolite_20"/>
            </CallParameter>
          </ListOfCallParameters>
        </KineticLaw>
      </Reaction>
      <Reaction key="Reaction_20" name="LDL Cholesterol Formation" reversible="false">
        <MiriamAnnotation>
<rdf:RDF xmlns:dcterms="http://purl.org/dc/terms/" xmlns:rdf="http://www.w3.org/1999/02/22-rdf-syntax-ns#">
  <rdf:Description rdf:about="#Reaction_20">
    <dcterms:created>
      <rdf:Description>
        <dcterms:W3CDTF>2012-08-21T17:55:06Z</dcterms:W3CDTF>
      </rdf:Description>
    </dcterms:created>
  </rdf:Description>
</rdf:RDF>
        </MiriamAnnotation>
        <ListOfSubstrates>
          <Substrate metabolite="Metabolite_20" stoichiometry="1"/>
        </ListOfSubstrates>
        <ListOfProducts>
          <Product metabolite="Metabolite_22" stoichiometry="1"/>
        </ListOfProducts>
        <ListOfModifiers>
          <Modifier metabolite="Metabolite_23" stoichiometry="1"/>
        </ListOfModifiers>
        <ListOfConstants>
          <Constant key="Parameter_1144" name="k17" value="0.38"/>
        </ListOfConstants>
        <KineticLaw function="Function_54">
          <ListOfCallParameters>
            <CallParameter functionParameter="FunctionParameter_294">
              <SourceParameter reference="Parameter_1144"/>
            </CallParameter>
            <CallParameter functionParameter="FunctionParameter_289">
              <SourceParameter reference="Metabolite_20"/>
            </CallParameter>
            <CallParameter functionParameter="FunctionParameter_296">
              <SourceParameter reference="Metabolite_23"/>
            </CallParameter>
          </ListOfCallParameters>
        </KineticLaw>
      </Reaction>
      <Reaction key="Reaction_21" name="Receptor Dependent Hepatic Uptake" reversible="false">
        <MiriamAnnotation>
<rdf:RDF xmlns:dcterms="http://purl.org/dc/terms/" xmlns:rdf="http://www.w3.org/1999/02/22-rdf-syntax-ns#">
  <rdf:Description rdf:about="#Reaction_21">
    <dcterms:created>
      <rdf:Description>
        <dcterms:W3CDTF>2012-08-21T18:02:15Z</dcterms:W3CDTF>
      </rdf:Description>
    </dcterms:created>
  </rdf:Description>
</rdf:RDF>
        </MiriamAnnotation>
        <ListOfSubstrates>
          <Substrate metabolite="Metabolite_22" stoichiometry="1"/>
        </ListOfSubstrates>
        <ListOfProducts>
          <Product metabolite="Metabolite_6" stoichiometry="1"/>
        </ListOfProducts>
        <ListOfModifiers>
          <Modifier metabolite="Metabolite_17" stoichiometry="1"/>
        </ListOfModifiers>
        <ListOfConstants>
          <Constant key="Parameter_1143" name="k18" value="0.068"/>
        </ListOfConstants>
        <KineticLaw function="Function_55">
          <ListOfCallParameters>
            <CallParameter functionParameter="FunctionParameter_297">
              <SourceParameter reference="Parameter_1143"/>
            </CallParameter>
            <CallParameter functionParameter="FunctionParameter_292">
              <SourceParameter reference="Metabolite_22"/>
            </CallParameter>
            <CallParameter functionParameter="FunctionParameter_299">
              <SourceParameter reference="Metabolite_17"/>
            </CallParameter>
          </ListOfCallParameters>
        </KineticLaw>
      </Reaction>
      <Reaction key="Reaction_22" name="Receptor Independent Hepatic Uptake" reversible="false">
        <MiriamAnnotation>
<rdf:RDF xmlns:dcterms="http://purl.org/dc/terms/" xmlns:rdf="http://www.w3.org/1999/02/22-rdf-syntax-ns#">
  <rdf:Description rdf:about="#Reaction_22">
    <dcterms:created>
      <rdf:Description>
        <dcterms:W3CDTF>2012-08-21T18:13:29Z</dcterms:W3CDTF>
      </rdf:Description>
    </dcterms:created>
  </rdf:Description>
</rdf:RDF>
        </MiriamAnnotation>
        <ListOfSubstrates>
          <Substrate metabolite="Metabolite_22" stoichiometry="1"/>
        </ListOfSubstrates>
        <ListOfProducts>
          <Product metabolite="Metabolite_6" stoichiometry="1"/>
        </ListOfProducts>
        <ListOfConstants>
          <Constant key="Parameter_1142" name="k1" value="0.005"/>
        </ListOfConstants>
        <KineticLaw function="Function_13">
          <ListOfCallParameters>
            <CallParameter functionParameter="FunctionParameter_81">
              <SourceParameter reference="Parameter_1142"/>
            </CallParameter>
            <CallParameter functionParameter="FunctionParameter_79">
              <SourceParameter reference="Metabolite_22"/>
            </CallParameter>
          </ListOfCallParameters>
        </KineticLaw>
      </Reaction>
      <Reaction key="Reaction_23" name="Receptor Dependent Peripheral Uptake" reversible="false">
        <MiriamAnnotation>
<rdf:RDF xmlns:dcterms="http://purl.org/dc/terms/" xmlns:rdf="http://www.w3.org/1999/02/22-rdf-syntax-ns#">
  <rdf:Description rdf:about="#Reaction_23">
    <dcterms:created>
      <rdf:Description>
        <dcterms:W3CDTF>2012-08-21T19:00:22Z</dcterms:W3CDTF>
      </rdf:Description>
    </dcterms:created>
  </rdf:Description>
</rdf:RDF>
        </MiriamAnnotation>
        <ListOfSubstrates>
          <Substrate metabolite="Metabolite_22" stoichiometry="1"/>
        </ListOfSubstrates>
        <ListOfProducts>
          <Product metabolite="Metabolite_10" stoichiometry="1"/>
        </ListOfProducts>
        <ListOfModifiers>
          <Modifier metabolite="Metabolite_24" stoichiometry="1"/>
        </ListOfModifiers>
        <ListOfConstants>
          <Constant key="Parameter_1141" name="k20" value="0.00675"/>
        </ListOfConstants>
        <KineticLaw function="Function_56">
          <ListOfCallParameters>
            <CallParameter functionParameter="FunctionParameter_300">
              <SourceParameter reference="Parameter_1141"/>
            </CallParameter>
            <CallParameter functionParameter="FunctionParameter_295">
              <SourceParameter reference="Metabolite_24"/>
            </CallParameter>
            <CallParameter functionParameter="FunctionParameter_302">
              <SourceParameter reference="Metabolite_22"/>
            </CallParameter>
          </ListOfCallParameters>
        </KineticLaw>
      </Reaction>
      <Reaction key="Reaction_24" name="Receptor Independent Peripheral Uptake" reversible="false">
        <MiriamAnnotation>
<rdf:RDF xmlns:dcterms="http://purl.org/dc/terms/" xmlns:rdf="http://www.w3.org/1999/02/22-rdf-syntax-ns#">
  <rdf:Description rdf:about="#Reaction_24">
    <dcterms:created>
      <rdf:Description>
        <dcterms:W3CDTF>2012-08-21T19:10:26Z</dcterms:W3CDTF>
      </rdf:Description>
    </dcterms:created>
  </rdf:Description>
</rdf:RDF>
        </MiriamAnnotation>
        <ListOfSubstrates>
          <Substrate metabolite="Metabolite_22" stoichiometry="1"/>
        </ListOfSubstrates>
        <ListOfProducts>
          <Product metabolite="Metabolite_10" stoichiometry="1"/>
        </ListOfProducts>
        <ListOfConstants>
          <Constant key="Parameter_1140" name="k1" value="5e-006"/>
        </ListOfConstants>
        <KineticLaw function="Function_13">
          <ListOfCallParameters>
            <CallParameter functionParameter="FunctionParameter_81">
              <SourceParameter reference="Parameter_1140"/>
            </CallParameter>
            <CallParameter functionParameter="FunctionParameter_79">
              <SourceParameter reference="Metabolite_22"/>
            </CallParameter>
          </ListOfCallParameters>
        </KineticLaw>
      </Reaction>
      <Reaction key="Reaction_25" name="Peripheral LDLR Synthesis" reversible="false">
        <MiriamAnnotation>
<rdf:RDF xmlns:dcterms="http://purl.org/dc/terms/" xmlns:rdf="http://www.w3.org/1999/02/22-rdf-syntax-ns#">
  <rdf:Description rdf:about="#Reaction_25">
    <dcterms:created>
      <rdf:Description>
        <dcterms:W3CDTF>2012-08-21T19:14:09Z</dcterms:W3CDTF>
      </rdf:Description>
    </dcterms:created>
  </rdf:Description>
</rdf:RDF>
        </MiriamAnnotation>
        <ListOfSubstrates>
          <Substrate metabolite="Metabolite_25" stoichiometry="1"/>
        </ListOfSubstrates>
        <ListOfProducts>
          <Product metabolite="Metabolite_24" stoichiometry="1"/>
        </ListOfProducts>
        <ListOfModifiers>
          <Modifier metabolite="Metabolite_10" stoichiometry="1"/>
        </ListOfModifiers>
        <ListOfConstants>
          <Constant key="Parameter_1139" name="kprs" value="100"/>
        </ListOfConstants>
        <KineticLaw function="Function_57">
          <ListOfCallParameters>
            <CallParameter functionParameter="FunctionParameter_303">
              <SourceParameter reference="Parameter_1139"/>
            </CallParameter>
            <CallParameter functionParameter="FunctionParameter_298">
              <SourceParameter reference="Metabolite_25"/>
            </CallParameter>
            <CallParameter functionParameter="FunctionParameter_305">
              <SourceParameter reference="Metabolite_10"/>
            </CallParameter>
          </ListOfCallParameters>
        </KineticLaw>
      </Reaction>
      <Reaction key="Reaction_26" name="Peripheral LDL Receptor Degradation" reversible="false">
        <MiriamAnnotation>
<rdf:RDF xmlns:dcterms="http://purl.org/dc/terms/" xmlns:rdf="http://www.w3.org/1999/02/22-rdf-syntax-ns#">
  <rdf:Description rdf:about="#Reaction_26">
    <dcterms:created>
      <rdf:Description>
        <dcterms:W3CDTF>2012-08-21T19:27:25Z</dcterms:W3CDTF>
      </rdf:Description>
    </dcterms:created>
  </rdf:Description>
</rdf:RDF>
        </MiriamAnnotation>
        <ListOfSubstrates>
          <Substrate metabolite="Metabolite_24" stoichiometry="1"/>
        </ListOfSubstrates>
        <ListOfProducts>
          <Product metabolite="Metabolite_26" stoichiometry="1"/>
        </ListOfProducts>
        <ListOfConstants>
          <Constant key="Parameter_1138" name="k1" value="0.01"/>
        </ListOfConstants>
        <KineticLaw function="Function_13">
          <ListOfCallParameters>
            <CallParameter functionParameter="FunctionParameter_81">
              <SourceParameter reference="Parameter_1138"/>
            </CallParameter>
            <CallParameter functionParameter="FunctionParameter_79">
              <SourceParameter reference="Metabolite_24"/>
            </CallParameter>
          </ListOfCallParameters>
        </KineticLaw>
      </Reaction>
      <Reaction key="Reaction_27" name="Peripheral Cholesterol Storage" reversible="false">
        <MiriamAnnotation>
<rdf:RDF xmlns:dcterms="http://purl.org/dc/terms/" xmlns:rdf="http://www.w3.org/1999/02/22-rdf-syntax-ns#">
  <rdf:Description rdf:about="#Reaction_27">
    <dcterms:created>
      <rdf:Description>
        <dcterms:W3CDTF>2012-08-21T19:34:43Z</dcterms:W3CDTF>
      </rdf:Description>
    </dcterms:created>
  </rdf:Description>
</rdf:RDF>
        </MiriamAnnotation>
        <ListOfSubstrates>
          <Substrate metabolite="Metabolite_10" stoichiometry="1"/>
        </ListOfSubstrates>
        <ListOfProducts>
          <Product metabolite="Metabolite_27" stoichiometry="1"/>
        </ListOfProducts>
        <ListOfModifiers>
          <Modifier metabolite="Metabolite_13" stoichiometry="1"/>
        </ListOfModifiers>
        <ListOfConstants>
          <Constant key="Parameter_1137" name="k23" value="0.017386"/>
        </ListOfConstants>
        <KineticLaw function="Function_58">
          <ListOfCallParameters>
            <CallParameter functionParameter="FunctionParameter_306">
              <SourceParameter reference="Parameter_1137"/>
            </CallParameter>
            <CallParameter functionParameter="FunctionParameter_301">
              <SourceParameter reference="Metabolite_13"/>
            </CallParameter>
            <CallParameter functionParameter="FunctionParameter_308">
              <SourceParameter reference="Metabolite_10"/>
            </CallParameter>
          </ListOfCallParameters>
        </KineticLaw>
      </Reaction>
      <Reaction key="Reaction_28" name="Release of Stored Peripheral Cholesterol" reversible="false">
        <MiriamAnnotation>
<rdf:RDF xmlns:dcterms="http://purl.org/dc/terms/" xmlns:rdf="http://www.w3.org/1999/02/22-rdf-syntax-ns#">
  <rdf:Description rdf:about="#Reaction_28">
    <dcterms:created>
      <rdf:Description>
        <dcterms:W3CDTF>2012-08-21T19:42:32Z</dcterms:W3CDTF>
      </rdf:Description>
    </dcterms:created>
  </rdf:Description>
</rdf:RDF>
        </MiriamAnnotation>
        <ListOfSubstrates>
          <Substrate metabolite="Metabolite_27" stoichiometry="1"/>
        </ListOfSubstrates>
        <ListOfProducts>
          <Product metabolite="Metabolite_10" stoichiometry="1"/>
        </ListOfProducts>
        <ListOfModifiers>
          <Modifier metabolite="Metabolite_14" stoichiometry="1"/>
        </ListOfModifiers>
        <ListOfConstants>
          <Constant key="Parameter_1136" name="k24" value="0.1068"/>
        </ListOfConstants>
        <KineticLaw function="Function_59">
          <ListOfCallParameters>
            <CallParameter functionParameter="FunctionParameter_309">
              <SourceParameter reference="Parameter_1136"/>
            </CallParameter>
            <CallParameter functionParameter="FunctionParameter_304">
              <SourceParameter reference="Metabolite_14"/>
            </CallParameter>
            <CallParameter functionParameter="FunctionParameter_311">
              <SourceParameter reference="Metabolite_27"/>
            </CallParameter>
          </ListOfCallParameters>
        </KineticLaw>
      </Reaction>
      <Reaction key="Reaction_29" name="Peripheral Steroid Production" reversible="false">
        <MiriamAnnotation>
<rdf:RDF xmlns:dcterms="http://purl.org/dc/terms/" xmlns:rdf="http://www.w3.org/1999/02/22-rdf-syntax-ns#">
  <rdf:Description rdf:about="#Reaction_29">
    <dcterms:created>
      <rdf:Description>
        <dcterms:W3CDTF>2012-08-21T19:48:06Z</dcterms:W3CDTF>
      </rdf:Description>
    </dcterms:created>
  </rdf:Description>
</rdf:RDF>
        </MiriamAnnotation>
        <ListOfSubstrates>
          <Substrate metabolite="Metabolite_10" stoichiometry="1"/>
        </ListOfSubstrates>
        <ListOfProducts>
          <Product metabolite="Metabolite_28" stoichiometry="1"/>
        </ListOfProducts>
        <ListOfConstants>
          <Constant key="Parameter_1135" name="k1" value="0.0005"/>
        </ListOfConstants>
        <KineticLaw function="Function_13">
          <ListOfCallParameters>
            <CallParameter functionParameter="FunctionParameter_81">
              <SourceParameter reference="Parameter_1135"/>
            </CallParameter>
            <CallParameter functionParameter="FunctionParameter_79">
              <SourceParameter reference="Metabolite_10"/>
            </CallParameter>
          </ListOfCallParameters>
        </KineticLaw>
      </Reaction>
      <Reaction key="Reaction_30" name="HDL Cholesterol Formation" reversible="false">
        <MiriamAnnotation>
<rdf:RDF xmlns:dcterms="http://purl.org/dc/terms/" xmlns:rdf="http://www.w3.org/1999/02/22-rdf-syntax-ns#">
  <rdf:Description rdf:about="#Reaction_30">
    <dcterms:created>
      <rdf:Description>
        <dcterms:W3CDTF>2012-08-21T19:51:53Z</dcterms:W3CDTF>
      </rdf:Description>
    </dcterms:created>
  </rdf:Description>
</rdf:RDF>
        </MiriamAnnotation>
        <ListOfSubstrates>
          <Substrate metabolite="Metabolite_10" stoichiometry="1"/>
          <Substrate metabolite="Metabolite_9" stoichiometry="1"/>
        </ListOfSubstrates>
        <ListOfProducts>
          <Product metabolite="Metabolite_29" stoichiometry="1"/>
        </ListOfProducts>
        <ListOfModifiers>
          <Modifier metabolite="Metabolite_30" stoichiometry="1"/>
        </ListOfModifiers>
        <ListOfConstants>
          <Constant key="Parameter_1134" name="k26" value="1.5e-005"/>
        </ListOfConstants>
        <KineticLaw function="Function_60">
          <ListOfCallParameters>
            <CallParameter functionParameter="FunctionParameter_312">
              <SourceParameter reference="Parameter_1134"/>
            </CallParameter>
            <CallParameter functionParameter="FunctionParameter_307">
              <SourceParameter reference="Metabolite_10"/>
            </CallParameter>
            <CallParameter functionParameter="FunctionParameter_314">
              <SourceParameter reference="Metabolite_9"/>
            </CallParameter>
            <CallParameter functionParameter="FunctionParameter_316">
              <SourceParameter reference="Metabolite_30"/>
            </CallParameter>
          </ListOfCallParameters>
        </KineticLaw>
      </Reaction>
      <Reaction key="Reaction_31" name="Peripheral Cholesterol Synthesis" reversible="false">
        <MiriamAnnotation>
<rdf:RDF xmlns:dcterms="http://purl.org/dc/terms/" xmlns:rdf="http://www.w3.org/1999/02/22-rdf-syntax-ns#">
  <rdf:Description rdf:about="#Reaction_31">
    <dcterms:created>
      <rdf:Description>
        <dcterms:W3CDTF>2012-08-21T20:01:44Z</dcterms:W3CDTF>
      </rdf:Description>
    </dcterms:created>
  </rdf:Description>
</rdf:RDF>
        </MiriamAnnotation>
        <ListOfSubstrates>
          <Substrate metabolite="Metabolite_31" stoichiometry="1"/>
        </ListOfSubstrates>
        <ListOfProducts>
          <Product metabolite="Metabolite_10" stoichiometry="1"/>
        </ListOfProducts>
        <ListOfConstants>
          <Constant key="Parameter_1133" name="PCSmax" value="500"/>
          <Constant key="Parameter_1132" name="PPCt" value="80342"/>
          <Constant key="Parameter_1131" name="PCSS" value="5"/>
        </ListOfConstants>
        <KineticLaw function="Function_61">
          <ListOfCallParameters>
            <CallParameter functionParameter="FunctionParameter_317">
              <SourceParameter reference="Parameter_1133"/>
            </CallParameter>
            <CallParameter functionParameter="FunctionParameter_313">
              <SourceParameter reference="Metabolite_10"/>
            </CallParameter>
            <CallParameter functionParameter="FunctionParameter_318">
              <SourceParameter reference="Parameter_1132"/>
            </CallParameter>
            <CallParameter functionParameter="FunctionParameter_320">
              <SourceParameter reference="Parameter_1131"/>
            </CallParameter>
          </ListOfCallParameters>
        </KineticLaw>
      </Reaction>
      <Reaction key="Reaction_32" name="CETP Mediated Transfer To VLDL" reversible="false">
        <MiriamAnnotation>
<rdf:RDF xmlns:dcterms="http://purl.org/dc/terms/" xmlns:rdf="http://www.w3.org/1999/02/22-rdf-syntax-ns#">
  <rdf:Description rdf:about="#Reaction_32">
    <dcterms:created>
      <rdf:Description>
        <dcterms:W3CDTF>2012-08-21T20:15:20Z</dcterms:W3CDTF>
      </rdf:Description>
    </dcterms:created>
  </rdf:Description>
</rdf:RDF>
        </MiriamAnnotation>
        <ListOfSubstrates>
          <Substrate metabolite="Metabolite_29" stoichiometry="1"/>
        </ListOfSubstrates>
        <ListOfProducts>
          <Product metabolite="Metabolite_16" stoichiometry="1"/>
        </ListOfProducts>
        <ListOfModifiers>
          <Modifier metabolite="Metabolite_32" stoichiometry="1"/>
        </ListOfModifiers>
        <ListOfConstants>
          <Constant key="Parameter_1130" name="k27" value="0.01"/>
        </ListOfConstants>
        <KineticLaw function="Function_62">
          <ListOfCallParameters>
            <CallParameter functionParameter="FunctionParameter_321">
              <SourceParameter reference="Parameter_1130"/>
            </CallParameter>
            <CallParameter functionParameter="FunctionParameter_310">
              <SourceParameter reference="Metabolite_29"/>
            </CallParameter>
            <CallParameter functionParameter="FunctionParameter_322">
              <SourceParameter reference="Metabolite_32"/>
            </CallParameter>
          </ListOfCallParameters>
        </KineticLaw>
      </Reaction>
      <Reaction key="Reaction_33" name="CETP Mediated TransferTo LDL" reversible="false">
        <MiriamAnnotation>
<rdf:RDF xmlns:dcterms="http://purl.org/dc/terms/" xmlns:rdf="http://www.w3.org/1999/02/22-rdf-syntax-ns#">
  <rdf:Description rdf:about="#Reaction_33">
    <dcterms:created>
      <rdf:Description>
        <dcterms:W3CDTF>2012-08-21T20:23:15Z</dcterms:W3CDTF>
      </rdf:Description>
    </dcterms:created>
  </rdf:Description>
</rdf:RDF>
        </MiriamAnnotation>
        <ListOfSubstrates>
          <Substrate metabolite="Metabolite_29" stoichiometry="1"/>
        </ListOfSubstrates>
        <ListOfProducts>
          <Product metabolite="Metabolite_22" stoichiometry="1"/>
        </ListOfProducts>
        <ListOfModifiers>
          <Modifier metabolite="Metabolite_32" stoichiometry="1"/>
        </ListOfModifiers>
        <ListOfConstants>
          <Constant key="Parameter_1129" name="k28" value="0.001"/>
        </ListOfConstants>
        <KineticLaw function="Function_63">
          <ListOfCallParameters>
            <CallParameter functionParameter="FunctionParameter_323">
              <SourceParameter reference="Parameter_1129"/>
            </CallParameter>
            <CallParameter functionParameter="FunctionParameter_319">
              <SourceParameter reference="Metabolite_29"/>
            </CallParameter>
            <CallParameter functionParameter="FunctionParameter_325">
              <SourceParameter reference="Metabolite_32"/>
            </CallParameter>
          </ListOfCallParameters>
        </KineticLaw>
      </Reaction>
      <Reaction key="Reaction_34" name="Reverse Cholesterol Transport" reversible="false">
        <MiriamAnnotation>
<rdf:RDF xmlns:dcterms="http://purl.org/dc/terms/" xmlns:rdf="http://www.w3.org/1999/02/22-rdf-syntax-ns#">
  <rdf:Description rdf:about="#Reaction_34">
    <dcterms:created>
      <rdf:Description>
        <dcterms:W3CDTF>2012-08-21T20:27:42Z</dcterms:W3CDTF>
      </rdf:Description>
    </dcterms:created>
  </rdf:Description>
</rdf:RDF>
        </MiriamAnnotation>
        <ListOfSubstrates>
          <Substrate metabolite="Metabolite_29" stoichiometry="1"/>
        </ListOfSubstrates>
        <ListOfProducts>
          <Product metabolite="Metabolite_6" stoichiometry="1"/>
        </ListOfProducts>
        <ListOfModifiers>
          <Modifier metabolite="Metabolite_33" stoichiometry="1"/>
        </ListOfModifiers>
        <ListOfConstants>
          <Constant key="Parameter_1128" name="k29" value="0.05"/>
        </ListOfConstants>
        <KineticLaw function="Function_64">
          <ListOfCallParameters>
            <CallParameter functionParameter="FunctionParameter_326">
              <SourceParameter reference="Parameter_1128"/>
            </CallParameter>
            <CallParameter functionParameter="FunctionParameter_315">
              <SourceParameter reference="Metabolite_29"/>
            </CallParameter>
            <CallParameter functionParameter="FunctionParameter_328">
              <SourceParameter reference="Metabolite_33"/>
            </CallParameter>
          </ListOfCallParameters>
        </KineticLaw>
      </Reaction>
    </ListOfReactions>
    <StateTemplate>
      <StateTemplateVariable objectReference="Model_1"/>
      <StateTemplateVariable objectReference="Metabolite_6"/>
      <StateTemplateVariable objectReference="Metabolite_10"/>
      <StateTemplateVariable objectReference="Metabolite_22"/>
      <StateTemplateVariable objectReference="Metabolite_1"/>
      <StateTemplateVariable objectReference="Metabolite_16"/>
      <StateTemplateVariable objectReference="Metabolite_4"/>
      <StateTemplateVariable objectReference="Metabolite_29"/>
      <StateTemplateVariable objectReference="Metabolite_9"/>
      <StateTemplateVariable objectReference="Metabolite_17"/>
      <StateTemplateVariable objectReference="Metabolite_24"/>
      <StateTemplateVariable objectReference="Metabolite_20"/>
      <StateTemplateVariable objectReference="Metabolite_3"/>
      <StateTemplateVariable objectReference="Metabolite_12"/>
      <StateTemplateVariable objectReference="Metabolite_27"/>
      <StateTemplateVariable objectReference="Metabolite_7"/>
      <StateTemplateVariable objectReference="Metabolite_28"/>
      <StateTemplateVariable objectReference="Metabolite_26"/>
      <StateTemplateVariable objectReference="Metabolite_19"/>
      <StateTemplateVariable objectReference="Metabolite_5"/>
      <StateTemplateVariable objectReference="Metabolite_0"/>
      <StateTemplateVariable objectReference="Metabolite_2"/>
      <StateTemplateVariable objectReference="Metabolite_8"/>
      <StateTemplateVariable objectReference="Metabolite_11"/>
      <StateTemplateVariable objectReference="Metabolite_15"/>
      <StateTemplateVariable objectReference="Metabolite_18"/>
      <StateTemplateVariable objectReference="Metabolite_25"/>
      <StateTemplateVariable objectReference="Metabolite_31"/>
      <StateTemplateVariable objectReference="Metabolite_13"/>
      <StateTemplateVariable objectReference="Metabolite_14"/>
      <StateTemplateVariable objectReference="Metabolite_21"/>
      <StateTemplateVariable objectReference="Metabolite_23"/>
      <StateTemplateVariable objectReference="Metabolite_30"/>
      <StateTemplateVariable objectReference="Metabolite_32"/>
      <StateTemplateVariable objectReference="Metabolite_33"/>
      <StateTemplateVariable objectReference="Compartment_0"/>
    </StateTemplate>
    <InitialState type="initialState">
      0 60000 57516 100.0000000000001 3150 20 467.0000000000003 45 100.0000000000001 100.0000000000001 100.0000000000001 20 400.0000000000003 10000 9363 0 0 0 0 0 304 0 0 0 0 600 575.16 0 100.0000000000001 100.0000000000001 100.0000000000001 100.0000000000001 100.0000000000001 100.0000000000001 100.0000000000001 1 
    </InitialState>
  </Model>
  <ListOfTasks>
    <Task key="Task_12" name="Steady-State" type="steadyState" scheduled="false" updateModel="false">
      <Report reference="Report_8" target="" append="1"/>
      <Problem>
        <Parameter name="JacobianRequested" type="bool" value="1"/>
        <Parameter name="StabilityAnalysisRequested" type="bool" value="1"/>
      </Problem>
      <Method name="Enhanced Newton" type="EnhancedNewton">
        <Parameter name="Resolution" type="unsignedFloat" value="1e-009"/>
        <Parameter name="Derivation Factor" type="unsignedFloat" value="0.001"/>
        <Parameter name="Use Newton" type="bool" value="1"/>
        <Parameter name="Use Integration" type="bool" value="1"/>
        <Parameter name="Use Back Integration" type="bool" value="1"/>
        <Parameter name="Accept Negative Concentrations" type="bool" value="0"/>
        <Parameter name="Iteration Limit" type="unsignedInteger" value="50"/>
        <Parameter name="Maximum duration for forward integration" type="unsignedFloat" value="1000000000"/>
        <Parameter name="Maximum duration for backward integration" type="unsignedFloat" value="1000000"/>
      </Method>
    </Task>
    <Task key="Task_13" name="Time-Course" type="timeCourse" scheduled="false" updateModel="false">
      <Problem>
        <Parameter name="StepNumber" type="unsignedInteger" value="100"/>
        <Parameter name="StepSize" type="float" value="5"/>
        <Parameter name="Duration" type="float" value="500"/>
        <Parameter name="TimeSeriesRequested" type="bool" value="0"/>
        <Parameter name="OutputStartTime" type="float" value="0"/>
        <Parameter name="Output Event" type="bool" value="0"/>
      </Problem>
      <Method name="Deterministic (LSODA)" type="Deterministic(LSODA)">
        <Parameter name="Integrate Reduced Model" type="bool" value="0"/>
        <Parameter name="Relative Tolerance" type="unsignedFloat" value="1e-006"/>
        <Parameter name="Absolute Tolerance" type="unsignedFloat" value="1e-012"/>
        <Parameter name="Max Internal Steps" type="unsignedInteger" value="10000"/>
      </Method>
    </Task>
    <Task key="Task_14" name="Scan" type="scan" scheduled="false" updateModel="false">
      <Problem>
        <Parameter name="Subtask" type="unsignedInteger" value="1"/>
        <ParameterGroup name="ScanItems">
        </ParameterGroup>
        <Parameter name="Output in subtask" type="bool" value="1"/>
        <Parameter name="Adjust initial conditions" type="bool" value="0"/>
      </Problem>
      <Method name="Scan Framework" type="ScanFramework">
      </Method>
    </Task>
    <Task key="Task_15" name="Elementary Flux Modes" type="fluxMode" scheduled="false" updateModel="false">
      <Report reference="Report_9" target="" append="1"/>
      <Problem>
      </Problem>
      <Method name="EFM Algorithm" type="EFMAlgorithm">
      </Method>
    </Task>
    <Task key="Task_16" name="Optimization" type="optimization" scheduled="false" updateModel="false">
      <Report reference="Report_10" target="" append="1"/>
      <Problem>
        <Parameter name="Subtask" type="cn" value="CN=Root,Vector=TaskList[Steady-State]"/>
        <ParameterText name="ObjectiveExpression" type="expression">
          
        </ParameterText>
        <Parameter name="Maximize" type="bool" value="0"/>
        <Parameter name="Randomize Start Values" type="bool" value="0"/>
        <Parameter name="Calculate Statistics" type="bool" value="1"/>
        <ParameterGroup name="OptimizationItemList">
        </ParameterGroup>
        <ParameterGroup name="OptimizationConstraintList">
        </ParameterGroup>
      </Problem>
      <Method name="Random Search" type="RandomSearch">
        <Parameter name="Number of Iterations" type="unsignedInteger" value="100000"/>
        <Parameter name="Random Number Generator" type="unsignedInteger" value="1"/>
        <Parameter name="Seed" type="unsignedInteger" value="0"/>
      </Method>
    </Task>
    <Task key="Task_17" name="Parameter Estimation" type="parameterFitting" scheduled="false" updateModel="false">
      <Report reference="Report_11" target="" append="1"/>
      <Problem>
        <Parameter name="Maximize" type="bool" value="0"/>
        <Parameter name="Randomize Start Values" type="bool" value="0"/>
        <Parameter name="Calculate Statistics" type="bool" value="1"/>
        <ParameterGroup name="OptimizationItemList">
        </ParameterGroup>
        <ParameterGroup name="OptimizationConstraintList">
        </ParameterGroup>
        <Parameter name="Steady-State" type="cn" value="CN=Root,Vector=TaskList[Steady-State]"/>
        <Parameter name="Time-Course" type="cn" value="CN=Root,Vector=TaskList[Time-Course]"/>
        <ParameterGroup name="Experiment Set">
        </ParameterGroup>
      </Problem>
      <Method name="Evolutionary Programming" type="EvolutionaryProgram">
        <Parameter name="Number of Generations" type="unsignedInteger" value="200"/>
        <Parameter name="Population Size" type="unsignedInteger" value="20"/>
        <Parameter name="Random Number Generator" type="unsignedInteger" value="1"/>
        <Parameter name="Seed" type="unsignedInteger" value="0"/>
      </Method>
    </Task>
    <Task key="Task_18" name="Metabolic Control Analysis" type="metabolicControlAnalysis" scheduled="false" updateModel="false">
      <Report reference="Report_12" target="" append="1"/>
      <Problem>
        <Parameter name="Steady-State" type="key" value="Task_12"/>
      </Problem>
      <Method name="MCA Method (Reder)" type="MCAMethod(Reder)">
        <Parameter name="Modulation Factor" type="unsignedFloat" value="1e-009"/>
      </Method>
    </Task>
    <Task key="Task_19" name="Lyapunov Exponents" type="lyapunovExponents" scheduled="false" updateModel="false">
      <Report reference="Report_13" target="" append="1"/>
      <Problem>
        <Parameter name="ExponentNumber" type="unsignedInteger" value="3"/>
        <Parameter name="DivergenceRequested" type="bool" value="1"/>
        <Parameter name="TransientTime" type="float" value="0"/>
      </Problem>
      <Method name="Wolf Method" type="WolfMethod">
        <Parameter name="Orthonormalization Interval" type="unsignedFloat" value="1"/>
        <Parameter name="Overall time" type="unsignedFloat" value="1000"/>
        <Parameter name="Relative Tolerance" type="unsignedFloat" value="1e-006"/>
        <Parameter name="Absolute Tolerance" type="unsignedFloat" value="1e-012"/>
        <Parameter name="Max Internal Steps" type="unsignedInteger" value="10000"/>
      </Method>
    </Task>
    <Task key="Task_20" name="Time Scale Separation Analysis" type="timeScaleSeparationAnalysis" scheduled="false" updateModel="false">
      <Report reference="Report_14" target="" append="1"/>
      <Problem>
        <Parameter name="StepNumber" type="unsignedInteger" value="100"/>
        <Parameter name="StepSize" type="float" value="0.01"/>
        <Parameter name="Duration" type="float" value="1"/>
        <Parameter name="TimeSeriesRequested" type="bool" value="1"/>
        <Parameter name="OutputStartTime" type="float" value="0"/>
      </Problem>
      <Method name="ILDM (LSODA,Deuflhard)" type="TimeScaleSeparation(ILDM,Deuflhard)">
        <Parameter name="Deuflhard Tolerance" type="unsignedFloat" value="1e-006"/>
      </Method>
    </Task>
    <Task key="Task_21" name="Sensitivities" type="sensitivities" scheduled="false" updateModel="false">
      <Report reference="Report_15" target="" append="1"/>
      <Problem>
        <Parameter name="SubtaskType" type="unsignedInteger" value="1"/>
        <ParameterGroup name="TargetFunctions">
          <Parameter name="SingleObject" type="cn" value=""/>
          <Parameter name="ObjectListType" type="unsignedInteger" value="7"/>
        </ParameterGroup>
        <ParameterGroup name="ListOfVariables">
          <ParameterGroup name="Variables">
            <Parameter name="SingleObject" type="cn" value=""/>
            <Parameter name="ObjectListType" type="unsignedInteger" value="41"/>
          </ParameterGroup>
        </ParameterGroup>
      </Problem>
      <Method name="Sensitivities Method" type="SensitivitiesMethod">
        <Parameter name="Delta factor" type="unsignedFloat" value="0.001"/>
        <Parameter name="Delta minimum" type="unsignedFloat" value="1e-012"/>
      </Method>
    </Task>
    <Task key="Task_22" name="Moieties" type="moieties" scheduled="false" updateModel="false">
      <Problem>
      </Problem>
      <Method name="Householder Reduction" type="Householder">
      </Method>
    </Task>
  </ListOfTasks>
  <ListOfReports>
    <Report key="Report_8" name="Steady-State" taskType="steadyState" separator="&#x09;" precision="6">
      <Comment>
        Automatically generated report.
      </Comment>
      <Footer>
        <Object cn="CN=Root,Vector=TaskList[Steady-State]"/>
      </Footer>
    </Report>
    <Report key="Report_9" name="Elementary Flux Modes" taskType="fluxMode" separator="&#x09;" precision="6">
      <Comment>
        Automatically generated report.
      </Comment>
      <Footer>
        <Object cn="CN=Root,Vector=TaskList[Elementary Flux Modes],Object=Result"/>
      </Footer>
    </Report>
    <Report key="Report_10" name="Optimization" taskType="optimization" separator="&#x09;" precision="6">
      <Comment>
        Automatically generated report.
      </Comment>
      <Header>
        <Object cn="CN=Root,Vector=TaskList[Optimization],Object=Description"/>
        <Object cn="String=\[Function Evaluations\]"/>
        <Object cn="Separator=&#x09;"/>
        <Object cn="String=\[Best Value\]"/>
        <Object cn="Separator=&#x09;"/>
        <Object cn="String=\[Best Parameters\]"/>
      </Header>
      <Body>
        <Object cn="CN=Root,Vector=TaskList[Optimization],Problem=Optimization,Reference=Function Evaluations"/>
        <Object cn="Separator=&#x09;"/>
        <Object cn="CN=Root,Vector=TaskList[Optimization],Problem=Optimization,Reference=Best Value"/>
        <Object cn="Separator=&#x09;"/>
        <Object cn="CN=Root,Vector=TaskList[Optimization],Problem=Optimization,Reference=Best Parameters"/>
      </Body>
      <Footer>
        <Object cn="String=&#x0a;"/>
        <Object cn="CN=Root,Vector=TaskList[Optimization],Object=Result"/>
      </Footer>
    </Report>
    <Report key="Report_11" name="Parameter Estimation" taskType="parameterFitting" separator="&#x09;" precision="6">
      <Comment>
        Automatically generated report.
      </Comment>
      <Header>
        <Object cn="CN=Root,Vector=TaskList[Parameter Estimation],Object=Description"/>
        <Object cn="String=\[Function Evaluations\]"/>
        <Object cn="Separator=&#x09;"/>
        <Object cn="String=\[Best Value\]"/>
        <Object cn="Separator=&#x09;"/>
        <Object cn="String=\[Best Parameters\]"/>
      </Header>
      <Body>
        <Object cn="CN=Root,Vector=TaskList[Parameter Estimation],Problem=Parameter Estimation,Reference=Function Evaluations"/>
        <Object cn="Separator=&#x09;"/>
        <Object cn="CN=Root,Vector=TaskList[Parameter Estimation],Problem=Parameter Estimation,Reference=Best Value"/>
        <Object cn="Separator=&#x09;"/>
        <Object cn="CN=Root,Vector=TaskList[Parameter Estimation],Problem=Parameter Estimation,Reference=Best Parameters"/>
      </Body>
      <Footer>
        <Object cn="String=&#x0a;"/>
        <Object cn="CN=Root,Vector=TaskList[Parameter Estimation],Object=Result"/>
      </Footer>
    </Report>
    <Report key="Report_12" name="Metabolic Control Analysis" taskType="metabolicControlAnalysis" separator="&#x09;" precision="6">
      <Comment>
        Automatically generated report.
      </Comment>
      <Header>
        <Object cn="CN=Root,Vector=TaskList[Metabolic Control Analysis],Object=Description"/>
      </Header>
      <Footer>
        <Object cn="String=&#x0a;"/>
        <Object cn="CN=Root,Vector=TaskList[Metabolic Control Analysis],Object=Result"/>
      </Footer>
    </Report>
    <Report key="Report_13" name="Lyapunov Exponents" taskType="lyapunovExponents" separator="&#x09;" precision="6">
      <Comment>
        Automatically generated report.
      </Comment>
      <Header>
        <Object cn="CN=Root,Vector=TaskList[Lyapunov Exponents],Object=Description"/>
      </Header>
      <Footer>
        <Object cn="String=&#x0a;"/>
        <Object cn="CN=Root,Vector=TaskList[Lyapunov Exponents],Object=Result"/>
      </Footer>
    </Report>
    <Report key="Report_14" name="Time Scale Separation Analysis" taskType="timeScaleSeparationAnalysis" separator="&#x09;" precision="6">
      <Comment>
        Automatically generated report.
      </Comment>
      <Header>
        <Object cn="CN=Root,Vector=TaskList[Time Scale Separation Analysis],Object=Description"/>
      </Header>
      <Footer>
        <Object cn="String=&#x0a;"/>
        <Object cn="CN=Root,Vector=TaskList[Time Scale Separation Analysis],Object=Result"/>
      </Footer>
    </Report>
    <Report key="Report_15" name="Sensitivities" taskType="sensitivities" separator="&#x09;" precision="6">
      <Comment>
        Automatically generated report.
      </Comment>
      <Header>
        <Object cn="CN=Root,Vector=TaskList[Sensitivities],Object=Description"/>
      </Header>
      <Footer>
        <Object cn="String=&#x0a;"/>
        <Object cn="CN=Root,Vector=TaskList[Sensitivities],Object=Result"/>
      </Footer>
    </Report>
  </ListOfReports>
  <ListOfPlots>
    <PlotSpecification name="Concentrations, Volumes, and Global Quantity Values" type="Plot2D" active="1">
      <Parameter name="log X" type="bool" value="0"/>
      <Parameter name="log Y" type="bool" value="0"/>
      <ListOfPlotItems>
        <PlotItem name="[IC]" type="Curve2D">
          <Parameter name="Line type" type="unsignedInteger" value="0"/>
          <Parameter name="Recording Activity" type="string" value="during"/>
          <ListOfChannels>
            <ChannelSpec cn="CN=Root,Model=New Model,Reference=Time"/>
            <ChannelSpec cn="CN=Root,Model=New Model,Vector=Compartments[Body],Vector=Metabolites[IC],Reference=Concentration"/>
          </ListOfChannels>
        </PlotItem>
      </ListOfPlotItems>
    </PlotSpecification>
    <PlotSpecification name="Concentrations, Volumes, and Global Quantity Values_1" type="Plot2D" active="1">
      <Parameter name="log X" type="bool" value="0"/>
      <Parameter name="log Y" type="bool" value="0"/>
      <ListOfPlotItems>
        <PlotItem name="[IC]" type="Curve2D">
          <Parameter name="Line type" type="unsignedInteger" value="0"/>
          <Parameter name="Recording Activity" type="string" value="during"/>
          <ListOfChannels>
            <ChannelSpec cn="CN=Root,Model=New Model,Reference=Time"/>
            <ChannelSpec cn="CN=Root,Model=New Model,Vector=Compartments[Body],Vector=Metabolites[IC],Reference=Concentration"/>
          </ListOfChannels>
        </PlotItem>
      </ListOfPlotItems>
    </PlotSpecification>
    <PlotSpecification name="Concentrations, Volumes, and Global Quantity Values_2" type="Plot2D" active="1">
      <Parameter name="log X" type="bool" value="0"/>
      <Parameter name="log Y" type="bool" value="0"/>
      <ListOfPlotItems>
        <PlotItem name="[IC]" type="Curve2D">
          <Parameter name="Line type" type="unsignedInteger" value="0"/>
          <Parameter name="Recording Activity" type="string" value="during"/>
          <ListOfChannels>
            <ChannelSpec cn="CN=Root,Model=New Model,Reference=Time"/>
            <ChannelSpec cn="CN=Root,Model=New Model,Vector=Compartments[Body],Vector=Metabolites[IC],Reference=Concentration"/>
          </ListOfChannels>
        </PlotItem>
        <PlotItem name="[HBS]" type="Curve2D">
          <Parameter name="Line type" type="unsignedInteger" value="0"/>
          <Parameter name="Recording Activity" type="string" value="during"/>
          <ListOfChannels>
            <ChannelSpec cn="CN=Root,Model=New Model,Reference=Time"/>
            <ChannelSpec cn="CN=Root,Model=New Model,Vector=Compartments[Body],Vector=Metabolites[HBS],Reference=Concentration"/>
          </ListOfChannels>
        </PlotItem>
        <PlotItem name="[IBS]" type="Curve2D">
          <Parameter name="Line type" type="unsignedInteger" value="0"/>
          <Parameter name="Recording Activity" type="string" value="during"/>
          <ListOfChannels>
            <ChannelSpec cn="CN=Root,Model=New Model,Reference=Time"/>
            <ChannelSpec cn="CN=Root,Model=New Model,Vector=Compartments[Body],Vector=Metabolites[IBS],Reference=Concentration"/>
          </ListOfChannels>
        </PlotItem>
      </ListOfPlotItems>
    </PlotSpecification>
    <PlotSpecification name="Concentrations, Volumes, and Global Quantity Values_3" type="Plot2D" active="1">
      <Parameter name="log X" type="bool" value="0"/>
      <Parameter name="log Y" type="bool" value="0"/>
      <ListOfPlotItems>
        <PlotItem name="[IC]" type="Curve2D">
          <Parameter name="Line type" type="unsignedInteger" value="0"/>
          <Parameter name="Recording Activity" type="string" value="during"/>
          <ListOfChannels>
            <ChannelSpec cn="CN=Root,Model=New Model,Reference=Time"/>
            <ChannelSpec cn="CN=Root,Model=New Model,Vector=Compartments[Body],Vector=Metabolites[IC],Reference=Concentration"/>
          </ListOfChannels>
        </PlotItem>
        <PlotItem name="[HBS]" type="Curve2D">
          <Parameter name="Line type" type="unsignedInteger" value="0"/>
          <Parameter name="Recording Activity" type="string" value="during"/>
          <ListOfChannels>
            <ChannelSpec cn="CN=Root,Model=New Model,Reference=Time"/>
            <ChannelSpec cn="CN=Root,Model=New Model,Vector=Compartments[Body],Vector=Metabolites[HBS],Reference=Concentration"/>
          </ListOfChannels>
        </PlotItem>
        <PlotItem name="[IBS]" type="Curve2D">
          <Parameter name="Line type" type="unsignedInteger" value="0"/>
          <Parameter name="Recording Activity" type="string" value="during"/>
          <ListOfChannels>
            <ChannelSpec cn="CN=Root,Model=New Model,Reference=Time"/>
            <ChannelSpec cn="CN=Root,Model=New Model,Vector=Compartments[Body],Vector=Metabolites[IBS],Reference=Concentration"/>
          </ListOfChannels>
        </PlotItem>
      </ListOfPlotItems>
    </PlotSpecification>
    <PlotSpecification name="Concentrations, Volumes, and Global Quantity Values_4" type="Plot2D" active="1">
      <Parameter name="log X" type="bool" value="0"/>
      <Parameter name="log Y" type="bool" value="0"/>
      <ListOfPlotItems>
        <PlotItem name="[IC]" type="Curve2D">
          <Parameter name="Line type" type="unsignedInteger" value="0"/>
          <Parameter name="Recording Activity" type="string" value="during"/>
          <ListOfChannels>
            <ChannelSpec cn="CN=Root,Model=New Model,Reference=Time"/>
            <ChannelSpec cn="CN=Root,Model=New Model,Vector=Compartments[Body],Vector=Metabolites[IC],Reference=Concentration"/>
          </ListOfChannels>
        </PlotItem>
        <PlotItem name="[HBS]" type="Curve2D">
          <Parameter name="Line type" type="unsignedInteger" value="0"/>
          <Parameter name="Recording Activity" type="string" value="during"/>
          <ListOfChannels>
            <ChannelSpec cn="CN=Root,Model=New Model,Reference=Time"/>
            <ChannelSpec cn="CN=Root,Model=New Model,Vector=Compartments[Body],Vector=Metabolites[HBS],Reference=Concentration"/>
          </ListOfChannels>
        </PlotItem>
        <PlotItem name="[IBS]" type="Curve2D">
          <Parameter name="Line type" type="unsignedInteger" value="0"/>
          <Parameter name="Recording Activity" type="string" value="during"/>
          <ListOfChannels>
            <ChannelSpec cn="CN=Root,Model=New Model,Reference=Time"/>
            <ChannelSpec cn="CN=Root,Model=New Model,Vector=Compartments[Body],Vector=Metabolites[IBS],Reference=Concentration"/>
          </ListOfChannels>
        </PlotItem>
        <PlotItem name="[EBS]" type="Curve2D">
          <Parameter name="Line type" type="unsignedInteger" value="0"/>
          <Parameter name="Recording Activity" type="string" value="during"/>
          <ListOfChannels>
            <ChannelSpec cn="CN=Root,Model=New Model,Reference=Time"/>
            <ChannelSpec cn="CN=Root,Model=New Model,Vector=Compartments[Body],Vector=Metabolites[EBS],Reference=Concentration"/>
          </ListOfChannels>
        </PlotItem>
        <PlotItem name="[HFC]" type="Curve2D">
          <Parameter name="Line type" type="unsignedInteger" value="0"/>
          <Parameter name="Recording Activity" type="string" value="during"/>
          <ListOfChannels>
            <ChannelSpec cn="CN=Root,Model=New Model,Reference=Time"/>
            <ChannelSpec cn="CN=Root,Model=New Model,Vector=Compartments[Body],Vector=Metabolites[HFC],Reference=Concentration"/>
          </ListOfChannels>
        </PlotItem>
      </ListOfPlotItems>
    </PlotSpecification>
    <PlotSpecification name="Concentrations, Volumes, and Global Quantity Values_5" type="Plot2D" active="1">
      <Parameter name="log X" type="bool" value="0"/>
      <Parameter name="log Y" type="bool" value="0"/>
      <ListOfPlotItems>
        <PlotItem name="[IC]" type="Curve2D">
          <Parameter name="Line type" type="unsignedInteger" value="0"/>
          <Parameter name="Recording Activity" type="string" value="during"/>
          <ListOfChannels>
            <ChannelSpec cn="CN=Root,Model=New Model,Reference=Time"/>
            <ChannelSpec cn="CN=Root,Model=New Model,Vector=Compartments[Body],Vector=Metabolites[IC],Reference=Concentration"/>
          </ListOfChannels>
        </PlotItem>
        <PlotItem name="[HBS]" type="Curve2D">
          <Parameter name="Line type" type="unsignedInteger" value="0"/>
          <Parameter name="Recording Activity" type="string" value="during"/>
          <ListOfChannels>
            <ChannelSpec cn="CN=Root,Model=New Model,Reference=Time"/>
            <ChannelSpec cn="CN=Root,Model=New Model,Vector=Compartments[Body],Vector=Metabolites[HBS],Reference=Concentration"/>
          </ListOfChannels>
        </PlotItem>
        <PlotItem name="[IBS]" type="Curve2D">
          <Parameter name="Line type" type="unsignedInteger" value="0"/>
          <Parameter name="Recording Activity" type="string" value="during"/>
          <ListOfChannels>
            <ChannelSpec cn="CN=Root,Model=New Model,Reference=Time"/>
            <ChannelSpec cn="CN=Root,Model=New Model,Vector=Compartments[Body],Vector=Metabolites[IBS],Reference=Concentration"/>
          </ListOfChannels>
        </PlotItem>
        <PlotItem name="[EBS]" type="Curve2D">
          <Parameter name="Line type" type="unsignedInteger" value="0"/>
          <Parameter name="Recording Activity" type="string" value="during"/>
          <ListOfChannels>
            <ChannelSpec cn="CN=Root,Model=New Model,Reference=Time"/>
            <ChannelSpec cn="CN=Root,Model=New Model,Vector=Compartments[Body],Vector=Metabolites[EBS],Reference=Concentration"/>
          </ListOfChannels>
        </PlotItem>
        <PlotItem name="[HFC]" type="Curve2D">
          <Parameter name="Line type" type="unsignedInteger" value="0"/>
          <Parameter name="Recording Activity" type="string" value="during"/>
          <ListOfChannels>
            <ChannelSpec cn="CN=Root,Model=New Model,Reference=Time"/>
            <ChannelSpec cn="CN=Root,Model=New Model,Vector=Compartments[Body],Vector=Metabolites[HFC],Reference=Concentration"/>
          </ListOfChannels>
        </PlotItem>
      </ListOfPlotItems>
    </PlotSpecification>
    <PlotSpecification name="Concentrations, Volumes, and Global Quantity Values_6" type="Plot2D" active="1">
      <Parameter name="log X" type="bool" value="0"/>
      <Parameter name="log Y" type="bool" value="0"/>
      <ListOfPlotItems>
        <PlotItem name="[IC]" type="Curve2D">
          <Parameter name="Line type" type="unsignedInteger" value="0"/>
          <Parameter name="Recording Activity" type="string" value="during"/>
          <ListOfChannels>
            <ChannelSpec cn="CN=Root,Model=New Model,Reference=Time"/>
            <ChannelSpec cn="CN=Root,Model=New Model,Vector=Compartments[Body],Vector=Metabolites[IC],Reference=Concentration"/>
          </ListOfChannels>
        </PlotItem>
        <PlotItem name="[HBS]" type="Curve2D">
          <Parameter name="Line type" type="unsignedInteger" value="0"/>
          <Parameter name="Recording Activity" type="string" value="during"/>
          <ListOfChannels>
            <ChannelSpec cn="CN=Root,Model=New Model,Reference=Time"/>
            <ChannelSpec cn="CN=Root,Model=New Model,Vector=Compartments[Body],Vector=Metabolites[HBS],Reference=Concentration"/>
          </ListOfChannels>
        </PlotItem>
        <PlotItem name="[IBS]" type="Curve2D">
          <Parameter name="Line type" type="unsignedInteger" value="0"/>
          <Parameter name="Recording Activity" type="string" value="during"/>
          <ListOfChannels>
            <ChannelSpec cn="CN=Root,Model=New Model,Reference=Time"/>
            <ChannelSpec cn="CN=Root,Model=New Model,Vector=Compartments[Body],Vector=Metabolites[IBS],Reference=Concentration"/>
          </ListOfChannels>
        </PlotItem>
        <PlotItem name="[EBS]" type="Curve2D">
          <Parameter name="Line type" type="unsignedInteger" value="0"/>
          <Parameter name="Recording Activity" type="string" value="during"/>
          <ListOfChannels>
            <ChannelSpec cn="CN=Root,Model=New Model,Reference=Time"/>
            <ChannelSpec cn="CN=Root,Model=New Model,Vector=Compartments[Body],Vector=Metabolites[EBS],Reference=Concentration"/>
          </ListOfChannels>
        </PlotItem>
        <PlotItem name="[HFC]" type="Curve2D">
          <Parameter name="Line type" type="unsignedInteger" value="0"/>
          <Parameter name="Recording Activity" type="string" value="during"/>
          <ListOfChannels>
            <ChannelSpec cn="CN=Root,Model=New Model,Reference=Time"/>
            <ChannelSpec cn="CN=Root,Model=New Model,Vector=Compartments[Body],Vector=Metabolites[HFC],Reference=Concentration"/>
          </ListOfChannels>
        </PlotItem>
        <PlotItem name="[EC]" type="Curve2D">
          <Parameter name="Line type" type="unsignedInteger" value="0"/>
          <Parameter name="Recording Activity" type="string" value="during"/>
          <ListOfChannels>
            <ChannelSpec cn="CN=Root,Model=New Model,Reference=Time"/>
            <ChannelSpec cn="CN=Root,Model=New Model,Vector=Compartments[Body],Vector=Metabolites[EC],Reference=Concentration"/>
          </ListOfChannels>
        </PlotItem>
      </ListOfPlotItems>
    </PlotSpecification>
    <PlotSpecification name="Concentrations, Volumes, and Global Quantity Values_7" type="Plot2D" active="1">
      <Parameter name="log X" type="bool" value="0"/>
      <Parameter name="log Y" type="bool" value="0"/>
      <ListOfPlotItems>
        <PlotItem name="[IC]" type="Curve2D">
          <Parameter name="Line type" type="unsignedInteger" value="0"/>
          <Parameter name="Recording Activity" type="string" value="during"/>
          <ListOfChannels>
            <ChannelSpec cn="CN=Root,Model=New Model,Reference=Time"/>
            <ChannelSpec cn="CN=Root,Model=New Model,Vector=Compartments[Body],Vector=Metabolites[IC],Reference=Concentration"/>
          </ListOfChannels>
        </PlotItem>
        <PlotItem name="[HBS]" type="Curve2D">
          <Parameter name="Line type" type="unsignedInteger" value="0"/>
          <Parameter name="Recording Activity" type="string" value="during"/>
          <ListOfChannels>
            <ChannelSpec cn="CN=Root,Model=New Model,Reference=Time"/>
            <ChannelSpec cn="CN=Root,Model=New Model,Vector=Compartments[Body],Vector=Metabolites[HBS],Reference=Concentration"/>
          </ListOfChannels>
        </PlotItem>
        <PlotItem name="[IBS]" type="Curve2D">
          <Parameter name="Line type" type="unsignedInteger" value="0"/>
          <Parameter name="Recording Activity" type="string" value="during"/>
          <ListOfChannels>
            <ChannelSpec cn="CN=Root,Model=New Model,Reference=Time"/>
            <ChannelSpec cn="CN=Root,Model=New Model,Vector=Compartments[Body],Vector=Metabolites[IBS],Reference=Concentration"/>
          </ListOfChannels>
        </PlotItem>
        <PlotItem name="[EBS]" type="Curve2D">
          <Parameter name="Line type" type="unsignedInteger" value="0"/>
          <Parameter name="Recording Activity" type="string" value="during"/>
          <ListOfChannels>
            <ChannelSpec cn="CN=Root,Model=New Model,Reference=Time"/>
            <ChannelSpec cn="CN=Root,Model=New Model,Vector=Compartments[Body],Vector=Metabolites[EBS],Reference=Concentration"/>
          </ListOfChannels>
        </PlotItem>
        <PlotItem name="[HFC]" type="Curve2D">
          <Parameter name="Line type" type="unsignedInteger" value="0"/>
          <Parameter name="Recording Activity" type="string" value="during"/>
          <ListOfChannels>
            <ChannelSpec cn="CN=Root,Model=New Model,Reference=Time"/>
            <ChannelSpec cn="CN=Root,Model=New Model,Vector=Compartments[Body],Vector=Metabolites[HFC],Reference=Concentration"/>
          </ListOfChannels>
        </PlotItem>
        <PlotItem name="[EC]" type="Curve2D">
          <Parameter name="Line type" type="unsignedInteger" value="0"/>
          <Parameter name="Recording Activity" type="string" value="during"/>
          <ListOfChannels>
            <ChannelSpec cn="CN=Root,Model=New Model,Reference=Time"/>
            <ChannelSpec cn="CN=Root,Model=New Model,Vector=Compartments[Body],Vector=Metabolites[EC],Reference=Concentration"/>
          </ListOfChannels>
        </PlotItem>
        <PlotItem name="[NHDL]" type="Curve2D">
          <Parameter name="Line type" type="unsignedInteger" value="0"/>
          <Parameter name="Recording Activity" type="string" value="during"/>
          <ListOfChannels>
            <ChannelSpec cn="CN=Root,Model=New Model,Reference=Time"/>
            <ChannelSpec cn="CN=Root,Model=New Model,Vector=Compartments[Body],Vector=Metabolites[NHDL],Reference=Concentration"/>
          </ListOfChannels>
        </PlotItem>
      </ListOfPlotItems>
    </PlotSpecification>
    <PlotSpecification name="Concentrations, Volumes, and Global Quantity Values_8" type="Plot2D" active="1">
      <Parameter name="log X" type="bool" value="0"/>
      <Parameter name="log Y" type="bool" value="0"/>
      <ListOfPlotItems>
        <PlotItem name="[IC]" type="Curve2D">
          <Parameter name="Line type" type="unsignedInteger" value="0"/>
          <Parameter name="Recording Activity" type="string" value="during"/>
          <ListOfChannels>
            <ChannelSpec cn="CN=Root,Model=New Model,Reference=Time"/>
            <ChannelSpec cn="CN=Root,Model=New Model,Vector=Compartments[Body],Vector=Metabolites[IC],Reference=Concentration"/>
          </ListOfChannels>
        </PlotItem>
        <PlotItem name="[HBS]" type="Curve2D">
          <Parameter name="Line type" type="unsignedInteger" value="0"/>
          <Parameter name="Recording Activity" type="string" value="during"/>
          <ListOfChannels>
            <ChannelSpec cn="CN=Root,Model=New Model,Reference=Time"/>
            <ChannelSpec cn="CN=Root,Model=New Model,Vector=Compartments[Body],Vector=Metabolites[HBS],Reference=Concentration"/>
          </ListOfChannels>
        </PlotItem>
        <PlotItem name="[IBS]" type="Curve2D">
          <Parameter name="Line type" type="unsignedInteger" value="0"/>
          <Parameter name="Recording Activity" type="string" value="during"/>
          <ListOfChannels>
            <ChannelSpec cn="CN=Root,Model=New Model,Reference=Time"/>
            <ChannelSpec cn="CN=Root,Model=New Model,Vector=Compartments[Body],Vector=Metabolites[IBS],Reference=Concentration"/>
          </ListOfChannels>
        </PlotItem>
        <PlotItem name="[EBS]" type="Curve2D">
          <Parameter name="Line type" type="unsignedInteger" value="0"/>
          <Parameter name="Recording Activity" type="string" value="during"/>
          <ListOfChannels>
            <ChannelSpec cn="CN=Root,Model=New Model,Reference=Time"/>
            <ChannelSpec cn="CN=Root,Model=New Model,Vector=Compartments[Body],Vector=Metabolites[EBS],Reference=Concentration"/>
          </ListOfChannels>
        </PlotItem>
        <PlotItem name="[HFC]" type="Curve2D">
          <Parameter name="Line type" type="unsignedInteger" value="0"/>
          <Parameter name="Recording Activity" type="string" value="during"/>
          <ListOfChannels>
            <ChannelSpec cn="CN=Root,Model=New Model,Reference=Time"/>
            <ChannelSpec cn="CN=Root,Model=New Model,Vector=Compartments[Body],Vector=Metabolites[HFC],Reference=Concentration"/>
          </ListOfChannels>
        </PlotItem>
        <PlotItem name="[EC]" type="Curve2D">
          <Parameter name="Line type" type="unsignedInteger" value="0"/>
          <Parameter name="Recording Activity" type="string" value="during"/>
          <ListOfChannels>
            <ChannelSpec cn="CN=Root,Model=New Model,Reference=Time"/>
            <ChannelSpec cn="CN=Root,Model=New Model,Vector=Compartments[Body],Vector=Metabolites[EC],Reference=Concentration"/>
          </ListOfChannels>
        </PlotItem>
        <PlotItem name="[NHDL]" type="Curve2D">
          <Parameter name="Line type" type="unsignedInteger" value="0"/>
          <Parameter name="Recording Activity" type="string" value="during"/>
          <ListOfChannels>
            <ChannelSpec cn="CN=Root,Model=New Model,Reference=Time"/>
            <ChannelSpec cn="CN=Root,Model=New Model,Vector=Compartments[Body],Vector=Metabolites[NHDL],Reference=Concentration"/>
          </ListOfChannels>
        </PlotItem>
        <PlotItem name="[PFC]" type="Curve2D">
          <Parameter name="Line type" type="unsignedInteger" value="0"/>
          <Parameter name="Recording Activity" type="string" value="during"/>
          <ListOfChannels>
            <ChannelSpec cn="CN=Root,Model=New Model,Reference=Time"/>
            <ChannelSpec cn="CN=Root,Model=New Model,Vector=Compartments[Body],Vector=Metabolites[PFC],Reference=Concentration"/>
          </ListOfChannels>
        </PlotItem>
      </ListOfPlotItems>
    </PlotSpecification>
    <PlotSpecification name="Concentrations, Volumes, and Global Quantity Values_9" type="Plot2D" active="1">
      <Parameter name="log X" type="bool" value="0"/>
      <Parameter name="log Y" type="bool" value="0"/>
      <ListOfPlotItems>
        <PlotItem name="[IC]" type="Curve2D">
          <Parameter name="Line type" type="unsignedInteger" value="0"/>
          <Parameter name="Recording Activity" type="string" value="during"/>
          <ListOfChannels>
            <ChannelSpec cn="CN=Root,Model=New Model,Reference=Time"/>
            <ChannelSpec cn="CN=Root,Model=New Model,Vector=Compartments[Body],Vector=Metabolites[IC],Reference=Concentration"/>
          </ListOfChannels>
        </PlotItem>
        <PlotItem name="[HBS]" type="Curve2D">
          <Parameter name="Line type" type="unsignedInteger" value="0"/>
          <Parameter name="Recording Activity" type="string" value="during"/>
          <ListOfChannels>
            <ChannelSpec cn="CN=Root,Model=New Model,Reference=Time"/>
            <ChannelSpec cn="CN=Root,Model=New Model,Vector=Compartments[Body],Vector=Metabolites[HBS],Reference=Concentration"/>
          </ListOfChannels>
        </PlotItem>
        <PlotItem name="[IBS]" type="Curve2D">
          <Parameter name="Line type" type="unsignedInteger" value="0"/>
          <Parameter name="Recording Activity" type="string" value="during"/>
          <ListOfChannels>
            <ChannelSpec cn="CN=Root,Model=New Model,Reference=Time"/>
            <ChannelSpec cn="CN=Root,Model=New Model,Vector=Compartments[Body],Vector=Metabolites[IBS],Reference=Concentration"/>
          </ListOfChannels>
        </PlotItem>
        <PlotItem name="[EBS]" type="Curve2D">
          <Parameter name="Line type" type="unsignedInteger" value="0"/>
          <Parameter name="Recording Activity" type="string" value="during"/>
          <ListOfChannels>
            <ChannelSpec cn="CN=Root,Model=New Model,Reference=Time"/>
            <ChannelSpec cn="CN=Root,Model=New Model,Vector=Compartments[Body],Vector=Metabolites[EBS],Reference=Concentration"/>
          </ListOfChannels>
        </PlotItem>
        <PlotItem name="[HFC]" type="Curve2D">
          <Parameter name="Line type" type="unsignedInteger" value="0"/>
          <Parameter name="Recording Activity" type="string" value="during"/>
          <ListOfChannels>
            <ChannelSpec cn="CN=Root,Model=New Model,Reference=Time"/>
            <ChannelSpec cn="CN=Root,Model=New Model,Vector=Compartments[Body],Vector=Metabolites[HFC],Reference=Concentration"/>
          </ListOfChannels>
        </PlotItem>
        <PlotItem name="[EC]" type="Curve2D">
          <Parameter name="Line type" type="unsignedInteger" value="0"/>
          <Parameter name="Recording Activity" type="string" value="during"/>
          <ListOfChannels>
            <ChannelSpec cn="CN=Root,Model=New Model,Reference=Time"/>
            <ChannelSpec cn="CN=Root,Model=New Model,Vector=Compartments[Body],Vector=Metabolites[EC],Reference=Concentration"/>
          </ListOfChannels>
        </PlotItem>
        <PlotItem name="[NHDL]" type="Curve2D">
          <Parameter name="Line type" type="unsignedInteger" value="0"/>
          <Parameter name="Recording Activity" type="string" value="during"/>
          <ListOfChannels>
            <ChannelSpec cn="CN=Root,Model=New Model,Reference=Time"/>
            <ChannelSpec cn="CN=Root,Model=New Model,Vector=Compartments[Body],Vector=Metabolites[NHDL],Reference=Concentration"/>
          </ListOfChannels>
        </PlotItem>
        <PlotItem name="[PFC]" type="Curve2D">
          <Parameter name="Line type" type="unsignedInteger" value="0"/>
          <Parameter name="Recording Activity" type="string" value="during"/>
          <ListOfChannels>
            <ChannelSpec cn="CN=Root,Model=New Model,Reference=Time"/>
            <ChannelSpec cn="CN=Root,Model=New Model,Vector=Compartments[Body],Vector=Metabolites[PFC],Reference=Concentration"/>
          </ListOfChannels>
        </PlotItem>
      </ListOfPlotItems>
    </PlotSpecification>
    <PlotSpecification name="Concentrations, Volumes, and Global Quantity Values_10" type="Plot2D" active="1">
      <Parameter name="log X" type="bool" value="0"/>
      <Parameter name="log Y" type="bool" value="0"/>
      <ListOfPlotItems>
        <PlotItem name="[IC]" type="Curve2D">
          <Parameter name="Line type" type="unsignedInteger" value="0"/>
          <Parameter name="Recording Activity" type="string" value="during"/>
          <ListOfChannels>
            <ChannelSpec cn="CN=Root,Model=New Model,Reference=Time"/>
            <ChannelSpec cn="CN=Root,Model=New Model,Vector=Compartments[Body],Vector=Metabolites[IC],Reference=Concentration"/>
          </ListOfChannels>
        </PlotItem>
        <PlotItem name="[HBS]" type="Curve2D">
          <Parameter name="Line type" type="unsignedInteger" value="0"/>
          <Parameter name="Recording Activity" type="string" value="during"/>
          <ListOfChannels>
            <ChannelSpec cn="CN=Root,Model=New Model,Reference=Time"/>
            <ChannelSpec cn="CN=Root,Model=New Model,Vector=Compartments[Body],Vector=Metabolites[HBS],Reference=Concentration"/>
          </ListOfChannels>
        </PlotItem>
        <PlotItem name="[IBS]" type="Curve2D">
          <Parameter name="Line type" type="unsignedInteger" value="0"/>
          <Parameter name="Recording Activity" type="string" value="during"/>
          <ListOfChannels>
            <ChannelSpec cn="CN=Root,Model=New Model,Reference=Time"/>
            <ChannelSpec cn="CN=Root,Model=New Model,Vector=Compartments[Body],Vector=Metabolites[IBS],Reference=Concentration"/>
          </ListOfChannels>
        </PlotItem>
        <PlotItem name="[EBS]" type="Curve2D">
          <Parameter name="Line type" type="unsignedInteger" value="0"/>
          <Parameter name="Recording Activity" type="string" value="during"/>
          <ListOfChannels>
            <ChannelSpec cn="CN=Root,Model=New Model,Reference=Time"/>
            <ChannelSpec cn="CN=Root,Model=New Model,Vector=Compartments[Body],Vector=Metabolites[EBS],Reference=Concentration"/>
          </ListOfChannels>
        </PlotItem>
        <PlotItem name="[HFC]" type="Curve2D">
          <Parameter name="Line type" type="unsignedInteger" value="0"/>
          <Parameter name="Recording Activity" type="string" value="during"/>
          <ListOfChannels>
            <ChannelSpec cn="CN=Root,Model=New Model,Reference=Time"/>
            <ChannelSpec cn="CN=Root,Model=New Model,Vector=Compartments[Body],Vector=Metabolites[HFC],Reference=Concentration"/>
          </ListOfChannels>
        </PlotItem>
        <PlotItem name="[EC]" type="Curve2D">
          <Parameter name="Line type" type="unsignedInteger" value="0"/>
          <Parameter name="Recording Activity" type="string" value="during"/>
          <ListOfChannels>
            <ChannelSpec cn="CN=Root,Model=New Model,Reference=Time"/>
            <ChannelSpec cn="CN=Root,Model=New Model,Vector=Compartments[Body],Vector=Metabolites[EC],Reference=Concentration"/>
          </ListOfChannels>
        </PlotItem>
        <PlotItem name="[NHDL]" type="Curve2D">
          <Parameter name="Line type" type="unsignedInteger" value="0"/>
          <Parameter name="Recording Activity" type="string" value="during"/>
          <ListOfChannels>
            <ChannelSpec cn="CN=Root,Model=New Model,Reference=Time"/>
            <ChannelSpec cn="CN=Root,Model=New Model,Vector=Compartments[Body],Vector=Metabolites[NHDL],Reference=Concentration"/>
          </ListOfChannels>
        </PlotItem>
        <PlotItem name="[PFC]" type="Curve2D">
          <Parameter name="Line type" type="unsignedInteger" value="0"/>
          <Parameter name="Recording Activity" type="string" value="during"/>
          <ListOfChannels>
            <ChannelSpec cn="CN=Root,Model=New Model,Reference=Time"/>
            <ChannelSpec cn="CN=Root,Model=New Model,Vector=Compartments[Body],Vector=Metabolites[PFC],Reference=Concentration"/>
          </ListOfChannels>
        </PlotItem>
        <PlotItem name="[HCS]" type="Curve2D">
          <Parameter name="Line type" type="unsignedInteger" value="0"/>
          <Parameter name="Recording Activity" type="string" value="during"/>
          <ListOfChannels>
            <ChannelSpec cn="CN=Root,Model=New Model,Reference=Time"/>
            <ChannelSpec cn="CN=Root,Model=New Model,Vector=Compartments[Body],Vector=Metabolites[HCS],Reference=Concentration"/>
          </ListOfChannels>
        </PlotItem>
      </ListOfPlotItems>
    </PlotSpecification>
    <PlotSpecification name="Concentrations, Volumes, and Global Quantity Values_11" type="Plot2D" active="1">
      <Parameter name="log X" type="bool" value="0"/>
      <Parameter name="log Y" type="bool" value="0"/>
      <ListOfPlotItems>
        <PlotItem name="[IC]" type="Curve2D">
          <Parameter name="Line type" type="unsignedInteger" value="0"/>
          <Parameter name="Recording Activity" type="string" value="during"/>
          <ListOfChannels>
            <ChannelSpec cn="CN=Root,Model=New Model,Reference=Time"/>
            <ChannelSpec cn="CN=Root,Model=New Model,Vector=Compartments[Body],Vector=Metabolites[IC],Reference=Concentration"/>
          </ListOfChannels>
        </PlotItem>
        <PlotItem name="[HBS]" type="Curve2D">
          <Parameter name="Line type" type="unsignedInteger" value="0"/>
          <Parameter name="Recording Activity" type="string" value="during"/>
          <ListOfChannels>
            <ChannelSpec cn="CN=Root,Model=New Model,Reference=Time"/>
            <ChannelSpec cn="CN=Root,Model=New Model,Vector=Compartments[Body],Vector=Metabolites[HBS],Reference=Concentration"/>
          </ListOfChannels>
        </PlotItem>
        <PlotItem name="[IBS]" type="Curve2D">
          <Parameter name="Line type" type="unsignedInteger" value="0"/>
          <Parameter name="Recording Activity" type="string" value="during"/>
          <ListOfChannels>
            <ChannelSpec cn="CN=Root,Model=New Model,Reference=Time"/>
            <ChannelSpec cn="CN=Root,Model=New Model,Vector=Compartments[Body],Vector=Metabolites[IBS],Reference=Concentration"/>
          </ListOfChannels>
        </PlotItem>
        <PlotItem name="[EBS]" type="Curve2D">
          <Parameter name="Line type" type="unsignedInteger" value="0"/>
          <Parameter name="Recording Activity" type="string" value="during"/>
          <ListOfChannels>
            <ChannelSpec cn="CN=Root,Model=New Model,Reference=Time"/>
            <ChannelSpec cn="CN=Root,Model=New Model,Vector=Compartments[Body],Vector=Metabolites[EBS],Reference=Concentration"/>
          </ListOfChannels>
        </PlotItem>
        <PlotItem name="[HFC]" type="Curve2D">
          <Parameter name="Line type" type="unsignedInteger" value="0"/>
          <Parameter name="Recording Activity" type="string" value="during"/>
          <ListOfChannels>
            <ChannelSpec cn="CN=Root,Model=New Model,Reference=Time"/>
            <ChannelSpec cn="CN=Root,Model=New Model,Vector=Compartments[Body],Vector=Metabolites[HFC],Reference=Concentration"/>
          </ListOfChannels>
        </PlotItem>
        <PlotItem name="[EC]" type="Curve2D">
          <Parameter name="Line type" type="unsignedInteger" value="0"/>
          <Parameter name="Recording Activity" type="string" value="during"/>
          <ListOfChannels>
            <ChannelSpec cn="CN=Root,Model=New Model,Reference=Time"/>
            <ChannelSpec cn="CN=Root,Model=New Model,Vector=Compartments[Body],Vector=Metabolites[EC],Reference=Concentration"/>
          </ListOfChannels>
        </PlotItem>
        <PlotItem name="[NHDL]" type="Curve2D">
          <Parameter name="Line type" type="unsignedInteger" value="0"/>
          <Parameter name="Recording Activity" type="string" value="during"/>
          <ListOfChannels>
            <ChannelSpec cn="CN=Root,Model=New Model,Reference=Time"/>
            <ChannelSpec cn="CN=Root,Model=New Model,Vector=Compartments[Body],Vector=Metabolites[NHDL],Reference=Concentration"/>
          </ListOfChannels>
        </PlotItem>
        <PlotItem name="[PFC]" type="Curve2D">
          <Parameter name="Line type" type="unsignedInteger" value="0"/>
          <Parameter name="Recording Activity" type="string" value="during"/>
          <ListOfChannels>
            <ChannelSpec cn="CN=Root,Model=New Model,Reference=Time"/>
            <ChannelSpec cn="CN=Root,Model=New Model,Vector=Compartments[Body],Vector=Metabolites[PFC],Reference=Concentration"/>
          </ListOfChannels>
        </PlotItem>
      </ListOfPlotItems>
    </PlotSpecification>
    <PlotSpecification name="Concentrations, Volumes, and Global Quantity Values_12" type="Plot2D" active="1">
      <Parameter name="log X" type="bool" value="0"/>
      <Parameter name="log Y" type="bool" value="0"/>
      <ListOfPlotItems>
        <PlotItem name="[IC]" type="Curve2D">
          <Parameter name="Line type" type="unsignedInteger" value="0"/>
          <Parameter name="Recording Activity" type="string" value="during"/>
          <ListOfChannels>
            <ChannelSpec cn="CN=Root,Model=New Model,Reference=Time"/>
            <ChannelSpec cn="CN=Root,Model=New Model,Vector=Compartments[Body],Vector=Metabolites[IC],Reference=Concentration"/>
          </ListOfChannels>
        </PlotItem>
        <PlotItem name="[HBS]" type="Curve2D">
          <Parameter name="Line type" type="unsignedInteger" value="0"/>
          <Parameter name="Recording Activity" type="string" value="during"/>
          <ListOfChannels>
            <ChannelSpec cn="CN=Root,Model=New Model,Reference=Time"/>
            <ChannelSpec cn="CN=Root,Model=New Model,Vector=Compartments[Body],Vector=Metabolites[HBS],Reference=Concentration"/>
          </ListOfChannels>
        </PlotItem>
        <PlotItem name="[IBS]" type="Curve2D">
          <Parameter name="Line type" type="unsignedInteger" value="0"/>
          <Parameter name="Recording Activity" type="string" value="during"/>
          <ListOfChannels>
            <ChannelSpec cn="CN=Root,Model=New Model,Reference=Time"/>
            <ChannelSpec cn="CN=Root,Model=New Model,Vector=Compartments[Body],Vector=Metabolites[IBS],Reference=Concentration"/>
          </ListOfChannels>
        </PlotItem>
        <PlotItem name="[EBS]" type="Curve2D">
          <Parameter name="Line type" type="unsignedInteger" value="0"/>
          <Parameter name="Recording Activity" type="string" value="during"/>
          <ListOfChannels>
            <ChannelSpec cn="CN=Root,Model=New Model,Reference=Time"/>
            <ChannelSpec cn="CN=Root,Model=New Model,Vector=Compartments[Body],Vector=Metabolites[EBS],Reference=Concentration"/>
          </ListOfChannels>
        </PlotItem>
        <PlotItem name="[HFC]" type="Curve2D">
          <Parameter name="Line type" type="unsignedInteger" value="0"/>
          <Parameter name="Recording Activity" type="string" value="during"/>
          <ListOfChannels>
            <ChannelSpec cn="CN=Root,Model=New Model,Reference=Time"/>
            <ChannelSpec cn="CN=Root,Model=New Model,Vector=Compartments[Body],Vector=Metabolites[HFC],Reference=Concentration"/>
          </ListOfChannels>
        </PlotItem>
        <PlotItem name="[EC]" type="Curve2D">
          <Parameter name="Line type" type="unsignedInteger" value="0"/>
          <Parameter name="Recording Activity" type="string" value="during"/>
          <ListOfChannels>
            <ChannelSpec cn="CN=Root,Model=New Model,Reference=Time"/>
            <ChannelSpec cn="CN=Root,Model=New Model,Vector=Compartments[Body],Vector=Metabolites[EC],Reference=Concentration"/>
          </ListOfChannels>
        </PlotItem>
        <PlotItem name="[NHDL]" type="Curve2D">
          <Parameter name="Line type" type="unsignedInteger" value="0"/>
          <Parameter name="Recording Activity" type="string" value="during"/>
          <ListOfChannels>
            <ChannelSpec cn="CN=Root,Model=New Model,Reference=Time"/>
            <ChannelSpec cn="CN=Root,Model=New Model,Vector=Compartments[Body],Vector=Metabolites[NHDL],Reference=Concentration"/>
          </ListOfChannels>
        </PlotItem>
        <PlotItem name="[PFC]" type="Curve2D">
          <Parameter name="Line type" type="unsignedInteger" value="0"/>
          <Parameter name="Recording Activity" type="string" value="during"/>
          <ListOfChannels>
            <ChannelSpec cn="CN=Root,Model=New Model,Reference=Time"/>
            <ChannelSpec cn="CN=Root,Model=New Model,Vector=Compartments[Body],Vector=Metabolites[PFC],Reference=Concentration"/>
          </ListOfChannels>
        </PlotItem>
        <PlotItem name="[HCE]" type="Curve2D">
          <Parameter name="Line type" type="unsignedInteger" value="0"/>
          <Parameter name="Recording Activity" type="string" value="during"/>
          <ListOfChannels>
            <ChannelSpec cn="CN=Root,Model=New Model,Reference=Time"/>
            <ChannelSpec cn="CN=Root,Model=New Model,Vector=Compartments[Body],Vector=Metabolites[HCE],Reference=Concentration"/>
          </ListOfChannels>
        </PlotItem>
        <PlotItem name="[ACAT]" type="Curve2D">
          <Parameter name="Line type" type="unsignedInteger" value="0"/>
          <Parameter name="Recording Activity" type="string" value="during"/>
          <ListOfChannels>
            <ChannelSpec cn="CN=Root,Model=New Model,Reference=Time"/>
            <ChannelSpec cn="CN=Root,Model=New Model,Vector=Compartments[Body],Vector=Metabolites[ACAT],Reference=Concentration"/>
          </ListOfChannels>
        </PlotItem>
        <PlotItem name="[CEH]" type="Curve2D">
          <Parameter name="Line type" type="unsignedInteger" value="0"/>
          <Parameter name="Recording Activity" type="string" value="during"/>
          <ListOfChannels>
            <ChannelSpec cn="CN=Root,Model=New Model,Reference=Time"/>
            <ChannelSpec cn="CN=Root,Model=New Model,Vector=Compartments[Body],Vector=Metabolites[CEH],Reference=Concentration"/>
          </ListOfChannels>
        </PlotItem>
      </ListOfPlotItems>
    </PlotSpecification>
    <PlotSpecification name="Concentrations, Volumes, and Global Quantity Values_13" type="Plot2D" active="1">
      <Parameter name="log X" type="bool" value="0"/>
      <Parameter name="log Y" type="bool" value="0"/>
      <ListOfPlotItems>
        <PlotItem name="[IC]" type="Curve2D">
          <Parameter name="Line type" type="unsignedInteger" value="0"/>
          <Parameter name="Recording Activity" type="string" value="during"/>
          <ListOfChannels>
            <ChannelSpec cn="CN=Root,Model=New Model,Reference=Time"/>
            <ChannelSpec cn="CN=Root,Model=New Model,Vector=Compartments[Body],Vector=Metabolites[IC],Reference=Concentration"/>
          </ListOfChannels>
        </PlotItem>
        <PlotItem name="[HBS]" type="Curve2D">
          <Parameter name="Line type" type="unsignedInteger" value="0"/>
          <Parameter name="Recording Activity" type="string" value="during"/>
          <ListOfChannels>
            <ChannelSpec cn="CN=Root,Model=New Model,Reference=Time"/>
            <ChannelSpec cn="CN=Root,Model=New Model,Vector=Compartments[Body],Vector=Metabolites[HBS],Reference=Concentration"/>
          </ListOfChannels>
        </PlotItem>
        <PlotItem name="[IBS]" type="Curve2D">
          <Parameter name="Line type" type="unsignedInteger" value="0"/>
          <Parameter name="Recording Activity" type="string" value="during"/>
          <ListOfChannels>
            <ChannelSpec cn="CN=Root,Model=New Model,Reference=Time"/>
            <ChannelSpec cn="CN=Root,Model=New Model,Vector=Compartments[Body],Vector=Metabolites[IBS],Reference=Concentration"/>
          </ListOfChannels>
        </PlotItem>
        <PlotItem name="[EBS]" type="Curve2D">
          <Parameter name="Line type" type="unsignedInteger" value="0"/>
          <Parameter name="Recording Activity" type="string" value="during"/>
          <ListOfChannels>
            <ChannelSpec cn="CN=Root,Model=New Model,Reference=Time"/>
            <ChannelSpec cn="CN=Root,Model=New Model,Vector=Compartments[Body],Vector=Metabolites[EBS],Reference=Concentration"/>
          </ListOfChannels>
        </PlotItem>
        <PlotItem name="[HFC]" type="Curve2D">
          <Parameter name="Line type" type="unsignedInteger" value="0"/>
          <Parameter name="Recording Activity" type="string" value="during"/>
          <ListOfChannels>
            <ChannelSpec cn="CN=Root,Model=New Model,Reference=Time"/>
            <ChannelSpec cn="CN=Root,Model=New Model,Vector=Compartments[Body],Vector=Metabolites[HFC],Reference=Concentration"/>
          </ListOfChannels>
        </PlotItem>
        <PlotItem name="[EC]" type="Curve2D">
          <Parameter name="Line type" type="unsignedInteger" value="0"/>
          <Parameter name="Recording Activity" type="string" value="during"/>
          <ListOfChannels>
            <ChannelSpec cn="CN=Root,Model=New Model,Reference=Time"/>
            <ChannelSpec cn="CN=Root,Model=New Model,Vector=Compartments[Body],Vector=Metabolites[EC],Reference=Concentration"/>
          </ListOfChannels>
        </PlotItem>
        <PlotItem name="[NHDL]" type="Curve2D">
          <Parameter name="Line type" type="unsignedInteger" value="0"/>
          <Parameter name="Recording Activity" type="string" value="during"/>
          <ListOfChannels>
            <ChannelSpec cn="CN=Root,Model=New Model,Reference=Time"/>
            <ChannelSpec cn="CN=Root,Model=New Model,Vector=Compartments[Body],Vector=Metabolites[NHDL],Reference=Concentration"/>
          </ListOfChannels>
        </PlotItem>
        <PlotItem name="[PFC]" type="Curve2D">
          <Parameter name="Line type" type="unsignedInteger" value="0"/>
          <Parameter name="Recording Activity" type="string" value="during"/>
          <ListOfChannels>
            <ChannelSpec cn="CN=Root,Model=New Model,Reference=Time"/>
            <ChannelSpec cn="CN=Root,Model=New Model,Vector=Compartments[Body],Vector=Metabolites[PFC],Reference=Concentration"/>
          </ListOfChannels>
        </PlotItem>
        <PlotItem name="[HCE]" type="Curve2D">
          <Parameter name="Line type" type="unsignedInteger" value="0"/>
          <Parameter name="Recording Activity" type="string" value="during"/>
          <ListOfChannels>
            <ChannelSpec cn="CN=Root,Model=New Model,Reference=Time"/>
            <ChannelSpec cn="CN=Root,Model=New Model,Vector=Compartments[Body],Vector=Metabolites[HCE],Reference=Concentration"/>
          </ListOfChannels>
        </PlotItem>
        <PlotItem name="[ACAT]" type="Curve2D">
          <Parameter name="Line type" type="unsignedInteger" value="0"/>
          <Parameter name="Recording Activity" type="string" value="during"/>
          <ListOfChannels>
            <ChannelSpec cn="CN=Root,Model=New Model,Reference=Time"/>
            <ChannelSpec cn="CN=Root,Model=New Model,Vector=Compartments[Body],Vector=Metabolites[ACAT],Reference=Concentration"/>
          </ListOfChannels>
        </PlotItem>
        <PlotItem name="[CEH]" type="Curve2D">
          <Parameter name="Line type" type="unsignedInteger" value="0"/>
          <Parameter name="Recording Activity" type="string" value="during"/>
          <ListOfChannels>
            <ChannelSpec cn="CN=Root,Model=New Model,Reference=Time"/>
            <ChannelSpec cn="CN=Root,Model=New Model,Vector=Compartments[Body],Vector=Metabolites[CEH],Reference=Concentration"/>
          </ListOfChannels>
        </PlotItem>
        <PlotItem name="[HNHDLS]" type="Curve2D">
          <Parameter name="Line type" type="unsignedInteger" value="0"/>
          <Parameter name="Recording Activity" type="string" value="during"/>
          <ListOfChannels>
            <ChannelSpec cn="CN=Root,Model=New Model,Reference=Time"/>
            <ChannelSpec cn="CN=Root,Model=New Model,Vector=Compartments[Body],Vector=Metabolites[HNHDLS],Reference=Concentration"/>
          </ListOfChannels>
        </PlotItem>
      </ListOfPlotItems>
    </PlotSpecification>
    <PlotSpecification name="Concentrations, Volumes, and Global Quantity Values_14" type="Plot2D" active="1">
      <Parameter name="log X" type="bool" value="0"/>
      <Parameter name="log Y" type="bool" value="0"/>
      <ListOfPlotItems>
        <PlotItem name="[IC]" type="Curve2D">
          <Parameter name="Line type" type="unsignedInteger" value="0"/>
          <Parameter name="Recording Activity" type="string" value="during"/>
          <ListOfChannels>
            <ChannelSpec cn="CN=Root,Model=New Model,Reference=Time"/>
            <ChannelSpec cn="CN=Root,Model=New Model,Vector=Compartments[Body],Vector=Metabolites[IC],Reference=Concentration"/>
          </ListOfChannels>
        </PlotItem>
        <PlotItem name="[HBS]" type="Curve2D">
          <Parameter name="Line type" type="unsignedInteger" value="0"/>
          <Parameter name="Recording Activity" type="string" value="during"/>
          <ListOfChannels>
            <ChannelSpec cn="CN=Root,Model=New Model,Reference=Time"/>
            <ChannelSpec cn="CN=Root,Model=New Model,Vector=Compartments[Body],Vector=Metabolites[HBS],Reference=Concentration"/>
          </ListOfChannels>
        </PlotItem>
        <PlotItem name="[IBS]" type="Curve2D">
          <Parameter name="Line type" type="unsignedInteger" value="0"/>
          <Parameter name="Recording Activity" type="string" value="during"/>
          <ListOfChannels>
            <ChannelSpec cn="CN=Root,Model=New Model,Reference=Time"/>
            <ChannelSpec cn="CN=Root,Model=New Model,Vector=Compartments[Body],Vector=Metabolites[IBS],Reference=Concentration"/>
          </ListOfChannels>
        </PlotItem>
        <PlotItem name="[EBS]" type="Curve2D">
          <Parameter name="Line type" type="unsignedInteger" value="0"/>
          <Parameter name="Recording Activity" type="string" value="during"/>
          <ListOfChannels>
            <ChannelSpec cn="CN=Root,Model=New Model,Reference=Time"/>
            <ChannelSpec cn="CN=Root,Model=New Model,Vector=Compartments[Body],Vector=Metabolites[EBS],Reference=Concentration"/>
          </ListOfChannels>
        </PlotItem>
        <PlotItem name="[HFC]" type="Curve2D">
          <Parameter name="Line type" type="unsignedInteger" value="0"/>
          <Parameter name="Recording Activity" type="string" value="during"/>
          <ListOfChannels>
            <ChannelSpec cn="CN=Root,Model=New Model,Reference=Time"/>
            <ChannelSpec cn="CN=Root,Model=New Model,Vector=Compartments[Body],Vector=Metabolites[HFC],Reference=Concentration"/>
          </ListOfChannels>
        </PlotItem>
        <PlotItem name="[EC]" type="Curve2D">
          <Parameter name="Line type" type="unsignedInteger" value="0"/>
          <Parameter name="Recording Activity" type="string" value="during"/>
          <ListOfChannels>
            <ChannelSpec cn="CN=Root,Model=New Model,Reference=Time"/>
            <ChannelSpec cn="CN=Root,Model=New Model,Vector=Compartments[Body],Vector=Metabolites[EC],Reference=Concentration"/>
          </ListOfChannels>
        </PlotItem>
        <PlotItem name="[NHDL]" type="Curve2D">
          <Parameter name="Line type" type="unsignedInteger" value="0"/>
          <Parameter name="Recording Activity" type="string" value="during"/>
          <ListOfChannels>
            <ChannelSpec cn="CN=Root,Model=New Model,Reference=Time"/>
            <ChannelSpec cn="CN=Root,Model=New Model,Vector=Compartments[Body],Vector=Metabolites[NHDL],Reference=Concentration"/>
          </ListOfChannels>
        </PlotItem>
        <PlotItem name="[PFC]" type="Curve2D">
          <Parameter name="Line type" type="unsignedInteger" value="0"/>
          <Parameter name="Recording Activity" type="string" value="during"/>
          <ListOfChannels>
            <ChannelSpec cn="CN=Root,Model=New Model,Reference=Time"/>
            <ChannelSpec cn="CN=Root,Model=New Model,Vector=Compartments[Body],Vector=Metabolites[PFC],Reference=Concentration"/>
          </ListOfChannels>
        </PlotItem>
        <PlotItem name="[HCE]" type="Curve2D">
          <Parameter name="Line type" type="unsignedInteger" value="0"/>
          <Parameter name="Recording Activity" type="string" value="during"/>
          <ListOfChannels>
            <ChannelSpec cn="CN=Root,Model=New Model,Reference=Time"/>
            <ChannelSpec cn="CN=Root,Model=New Model,Vector=Compartments[Body],Vector=Metabolites[HCE],Reference=Concentration"/>
          </ListOfChannels>
        </PlotItem>
        <PlotItem name="[ACAT]" type="Curve2D">
          <Parameter name="Line type" type="unsignedInteger" value="0"/>
          <Parameter name="Recording Activity" type="string" value="during"/>
          <ListOfChannels>
            <ChannelSpec cn="CN=Root,Model=New Model,Reference=Time"/>
            <ChannelSpec cn="CN=Root,Model=New Model,Vector=Compartments[Body],Vector=Metabolites[ACAT],Reference=Concentration"/>
          </ListOfChannels>
        </PlotItem>
        <PlotItem name="[CEH]" type="Curve2D">
          <Parameter name="Line type" type="unsignedInteger" value="0"/>
          <Parameter name="Recording Activity" type="string" value="during"/>
          <ListOfChannels>
            <ChannelSpec cn="CN=Root,Model=New Model,Reference=Time"/>
            <ChannelSpec cn="CN=Root,Model=New Model,Vector=Compartments[Body],Vector=Metabolites[CEH],Reference=Concentration"/>
          </ListOfChannels>
        </PlotItem>
      </ListOfPlotItems>
    </PlotSpecification>
    <PlotSpecification name="Concentrations, Volumes, and Global Quantity Values_15" type="Plot2D" active="1">
      <Parameter name="log X" type="bool" value="0"/>
      <Parameter name="log Y" type="bool" value="0"/>
      <ListOfPlotItems>
        <PlotItem name="[IC]" type="Curve2D">
          <Parameter name="Line type" type="unsignedInteger" value="0"/>
          <Parameter name="Recording Activity" type="string" value="during"/>
          <ListOfChannels>
            <ChannelSpec cn="CN=Root,Model=New Model,Reference=Time"/>
            <ChannelSpec cn="CN=Root,Model=New Model,Vector=Compartments[Body],Vector=Metabolites[IC],Reference=Concentration"/>
          </ListOfChannels>
        </PlotItem>
        <PlotItem name="[HBS]" type="Curve2D">
          <Parameter name="Line type" type="unsignedInteger" value="0"/>
          <Parameter name="Recording Activity" type="string" value="during"/>
          <ListOfChannels>
            <ChannelSpec cn="CN=Root,Model=New Model,Reference=Time"/>
            <ChannelSpec cn="CN=Root,Model=New Model,Vector=Compartments[Body],Vector=Metabolites[HBS],Reference=Concentration"/>
          </ListOfChannels>
        </PlotItem>
        <PlotItem name="[IBS]" type="Curve2D">
          <Parameter name="Line type" type="unsignedInteger" value="0"/>
          <Parameter name="Recording Activity" type="string" value="during"/>
          <ListOfChannels>
            <ChannelSpec cn="CN=Root,Model=New Model,Reference=Time"/>
            <ChannelSpec cn="CN=Root,Model=New Model,Vector=Compartments[Body],Vector=Metabolites[IBS],Reference=Concentration"/>
          </ListOfChannels>
        </PlotItem>
        <PlotItem name="[EBS]" type="Curve2D">
          <Parameter name="Line type" type="unsignedInteger" value="0"/>
          <Parameter name="Recording Activity" type="string" value="during"/>
          <ListOfChannels>
            <ChannelSpec cn="CN=Root,Model=New Model,Reference=Time"/>
            <ChannelSpec cn="CN=Root,Model=New Model,Vector=Compartments[Body],Vector=Metabolites[EBS],Reference=Concentration"/>
          </ListOfChannels>
        </PlotItem>
        <PlotItem name="[HFC]" type="Curve2D">
          <Parameter name="Line type" type="unsignedInteger" value="0"/>
          <Parameter name="Recording Activity" type="string" value="during"/>
          <ListOfChannels>
            <ChannelSpec cn="CN=Root,Model=New Model,Reference=Time"/>
            <ChannelSpec cn="CN=Root,Model=New Model,Vector=Compartments[Body],Vector=Metabolites[HFC],Reference=Concentration"/>
          </ListOfChannels>
        </PlotItem>
        <PlotItem name="[EC]" type="Curve2D">
          <Parameter name="Line type" type="unsignedInteger" value="0"/>
          <Parameter name="Recording Activity" type="string" value="during"/>
          <ListOfChannels>
            <ChannelSpec cn="CN=Root,Model=New Model,Reference=Time"/>
            <ChannelSpec cn="CN=Root,Model=New Model,Vector=Compartments[Body],Vector=Metabolites[EC],Reference=Concentration"/>
          </ListOfChannels>
        </PlotItem>
        <PlotItem name="[NHDL]" type="Curve2D">
          <Parameter name="Line type" type="unsignedInteger" value="0"/>
          <Parameter name="Recording Activity" type="string" value="during"/>
          <ListOfChannels>
            <ChannelSpec cn="CN=Root,Model=New Model,Reference=Time"/>
            <ChannelSpec cn="CN=Root,Model=New Model,Vector=Compartments[Body],Vector=Metabolites[NHDL],Reference=Concentration"/>
          </ListOfChannels>
        </PlotItem>
        <PlotItem name="[PFC]" type="Curve2D">
          <Parameter name="Line type" type="unsignedInteger" value="0"/>
          <Parameter name="Recording Activity" type="string" value="during"/>
          <ListOfChannels>
            <ChannelSpec cn="CN=Root,Model=New Model,Reference=Time"/>
            <ChannelSpec cn="CN=Root,Model=New Model,Vector=Compartments[Body],Vector=Metabolites[PFC],Reference=Concentration"/>
          </ListOfChannels>
        </PlotItem>
        <PlotItem name="[HCE]" type="Curve2D">
          <Parameter name="Line type" type="unsignedInteger" value="0"/>
          <Parameter name="Recording Activity" type="string" value="during"/>
          <ListOfChannels>
            <ChannelSpec cn="CN=Root,Model=New Model,Reference=Time"/>
            <ChannelSpec cn="CN=Root,Model=New Model,Vector=Compartments[Body],Vector=Metabolites[HCE],Reference=Concentration"/>
          </ListOfChannels>
        </PlotItem>
        <PlotItem name="[ACAT]" type="Curve2D">
          <Parameter name="Line type" type="unsignedInteger" value="0"/>
          <Parameter name="Recording Activity" type="string" value="during"/>
          <ListOfChannels>
            <ChannelSpec cn="CN=Root,Model=New Model,Reference=Time"/>
            <ChannelSpec cn="CN=Root,Model=New Model,Vector=Compartments[Body],Vector=Metabolites[ACAT],Reference=Concentration"/>
          </ListOfChannels>
        </PlotItem>
        <PlotItem name="[CEH]" type="Curve2D">
          <Parameter name="Line type" type="unsignedInteger" value="0"/>
          <Parameter name="Recording Activity" type="string" value="during"/>
          <ListOfChannels>
            <ChannelSpec cn="CN=Root,Model=New Model,Reference=Time"/>
            <ChannelSpec cn="CN=Root,Model=New Model,Vector=Compartments[Body],Vector=Metabolites[CEH],Reference=Concentration"/>
          </ListOfChannels>
        </PlotItem>
        <PlotItem name="[VLDLC]" type="Curve2D">
          <Parameter name="Line type" type="unsignedInteger" value="0"/>
          <Parameter name="Recording Activity" type="string" value="during"/>
          <ListOfChannels>
            <ChannelSpec cn="CN=Root,Model=New Model,Reference=Time"/>
            <ChannelSpec cn="CN=Root,Model=New Model,Vector=Compartments[Body],Vector=Metabolites[VLDLC],Reference=Concentration"/>
          </ListOfChannels>
        </PlotItem>
        <PlotItem name="[HLDLRs]" type="Curve2D">
          <Parameter name="Line type" type="unsignedInteger" value="0"/>
          <Parameter name="Recording Activity" type="string" value="during"/>
          <ListOfChannels>
            <ChannelSpec cn="CN=Root,Model=New Model,Reference=Time"/>
            <ChannelSpec cn="CN=Root,Model=New Model,Vector=Compartments[Body],Vector=Metabolites[HLDLRs],Reference=Concentration"/>
          </ListOfChannels>
        </PlotItem>
        <PlotItem name="[HLDLRsS]" type="Curve2D">
          <Parameter name="Line type" type="unsignedInteger" value="0"/>
          <Parameter name="Recording Activity" type="string" value="during"/>
          <ListOfChannels>
            <ChannelSpec cn="CN=Root,Model=New Model,Reference=Time"/>
            <ChannelSpec cn="CN=Root,Model=New Model,Vector=Compartments[Body],Vector=Metabolites[HLDLRsS],Reference=Concentration"/>
          </ListOfChannels>
        </PlotItem>
      </ListOfPlotItems>
    </PlotSpecification>
    <PlotSpecification name="Concentrations, Volumes, and Global Quantity Values_16" type="Plot2D" active="1">
      <Parameter name="log X" type="bool" value="0"/>
      <Parameter name="log Y" type="bool" value="0"/>
      <ListOfPlotItems>
        <PlotItem name="[IC]" type="Curve2D">
          <Parameter name="Line type" type="unsignedInteger" value="0"/>
          <Parameter name="Recording Activity" type="string" value="during"/>
          <ListOfChannels>
            <ChannelSpec cn="CN=Root,Model=New Model,Reference=Time"/>
            <ChannelSpec cn="CN=Root,Model=New Model,Vector=Compartments[Body],Vector=Metabolites[IC],Reference=Concentration"/>
          </ListOfChannels>
        </PlotItem>
        <PlotItem name="[HBS]" type="Curve2D">
          <Parameter name="Line type" type="unsignedInteger" value="0"/>
          <Parameter name="Recording Activity" type="string" value="during"/>
          <ListOfChannels>
            <ChannelSpec cn="CN=Root,Model=New Model,Reference=Time"/>
            <ChannelSpec cn="CN=Root,Model=New Model,Vector=Compartments[Body],Vector=Metabolites[HBS],Reference=Concentration"/>
          </ListOfChannels>
        </PlotItem>
        <PlotItem name="[IBS]" type="Curve2D">
          <Parameter name="Line type" type="unsignedInteger" value="0"/>
          <Parameter name="Recording Activity" type="string" value="during"/>
          <ListOfChannels>
            <ChannelSpec cn="CN=Root,Model=New Model,Reference=Time"/>
            <ChannelSpec cn="CN=Root,Model=New Model,Vector=Compartments[Body],Vector=Metabolites[IBS],Reference=Concentration"/>
          </ListOfChannels>
        </PlotItem>
        <PlotItem name="[EBS]" type="Curve2D">
          <Parameter name="Line type" type="unsignedInteger" value="0"/>
          <Parameter name="Recording Activity" type="string" value="during"/>
          <ListOfChannels>
            <ChannelSpec cn="CN=Root,Model=New Model,Reference=Time"/>
            <ChannelSpec cn="CN=Root,Model=New Model,Vector=Compartments[Body],Vector=Metabolites[EBS],Reference=Concentration"/>
          </ListOfChannels>
        </PlotItem>
        <PlotItem name="[HFC]" type="Curve2D">
          <Parameter name="Line type" type="unsignedInteger" value="0"/>
          <Parameter name="Recording Activity" type="string" value="during"/>
          <ListOfChannels>
            <ChannelSpec cn="CN=Root,Model=New Model,Reference=Time"/>
            <ChannelSpec cn="CN=Root,Model=New Model,Vector=Compartments[Body],Vector=Metabolites[HFC],Reference=Concentration"/>
          </ListOfChannels>
        </PlotItem>
        <PlotItem name="[EC]" type="Curve2D">
          <Parameter name="Line type" type="unsignedInteger" value="0"/>
          <Parameter name="Recording Activity" type="string" value="during"/>
          <ListOfChannels>
            <ChannelSpec cn="CN=Root,Model=New Model,Reference=Time"/>
            <ChannelSpec cn="CN=Root,Model=New Model,Vector=Compartments[Body],Vector=Metabolites[EC],Reference=Concentration"/>
          </ListOfChannels>
        </PlotItem>
        <PlotItem name="[NHDL]" type="Curve2D">
          <Parameter name="Line type" type="unsignedInteger" value="0"/>
          <Parameter name="Recording Activity" type="string" value="during"/>
          <ListOfChannels>
            <ChannelSpec cn="CN=Root,Model=New Model,Reference=Time"/>
            <ChannelSpec cn="CN=Root,Model=New Model,Vector=Compartments[Body],Vector=Metabolites[NHDL],Reference=Concentration"/>
          </ListOfChannels>
        </PlotItem>
        <PlotItem name="[PFC]" type="Curve2D">
          <Parameter name="Line type" type="unsignedInteger" value="0"/>
          <Parameter name="Recording Activity" type="string" value="during"/>
          <ListOfChannels>
            <ChannelSpec cn="CN=Root,Model=New Model,Reference=Time"/>
            <ChannelSpec cn="CN=Root,Model=New Model,Vector=Compartments[Body],Vector=Metabolites[PFC],Reference=Concentration"/>
          </ListOfChannels>
        </PlotItem>
        <PlotItem name="[HCE]" type="Curve2D">
          <Parameter name="Line type" type="unsignedInteger" value="0"/>
          <Parameter name="Recording Activity" type="string" value="during"/>
          <ListOfChannels>
            <ChannelSpec cn="CN=Root,Model=New Model,Reference=Time"/>
            <ChannelSpec cn="CN=Root,Model=New Model,Vector=Compartments[Body],Vector=Metabolites[HCE],Reference=Concentration"/>
          </ListOfChannels>
        </PlotItem>
        <PlotItem name="[ACAT]" type="Curve2D">
          <Parameter name="Line type" type="unsignedInteger" value="0"/>
          <Parameter name="Recording Activity" type="string" value="during"/>
          <ListOfChannels>
            <ChannelSpec cn="CN=Root,Model=New Model,Reference=Time"/>
            <ChannelSpec cn="CN=Root,Model=New Model,Vector=Compartments[Body],Vector=Metabolites[ACAT],Reference=Concentration"/>
          </ListOfChannels>
        </PlotItem>
        <PlotItem name="[CEH]" type="Curve2D">
          <Parameter name="Line type" type="unsignedInteger" value="0"/>
          <Parameter name="Recording Activity" type="string" value="during"/>
          <ListOfChannels>
            <ChannelSpec cn="CN=Root,Model=New Model,Reference=Time"/>
            <ChannelSpec cn="CN=Root,Model=New Model,Vector=Compartments[Body],Vector=Metabolites[CEH],Reference=Concentration"/>
          </ListOfChannels>
        </PlotItem>
        <PlotItem name="[VLDLC]" type="Curve2D">
          <Parameter name="Line type" type="unsignedInteger" value="0"/>
          <Parameter name="Recording Activity" type="string" value="during"/>
          <ListOfChannels>
            <ChannelSpec cn="CN=Root,Model=New Model,Reference=Time"/>
            <ChannelSpec cn="CN=Root,Model=New Model,Vector=Compartments[Body],Vector=Metabolites[VLDLC],Reference=Concentration"/>
          </ListOfChannels>
        </PlotItem>
        <PlotItem name="[HLDLRs]" type="Curve2D">
          <Parameter name="Line type" type="unsignedInteger" value="0"/>
          <Parameter name="Recording Activity" type="string" value="during"/>
          <ListOfChannels>
            <ChannelSpec cn="CN=Root,Model=New Model,Reference=Time"/>
            <ChannelSpec cn="CN=Root,Model=New Model,Vector=Compartments[Body],Vector=Metabolites[HLDLRs],Reference=Concentration"/>
          </ListOfChannels>
        </PlotItem>
        <PlotItem name="[HLDLRsS]" type="Curve2D">
          <Parameter name="Line type" type="unsignedInteger" value="0"/>
          <Parameter name="Recording Activity" type="string" value="during"/>
          <ListOfChannels>
            <ChannelSpec cn="CN=Root,Model=New Model,Reference=Time"/>
            <ChannelSpec cn="CN=Root,Model=New Model,Vector=Compartments[Body],Vector=Metabolites[HLDLRsS],Reference=Concentration"/>
          </ListOfChannels>
        </PlotItem>
      </ListOfPlotItems>
    </PlotSpecification>
    <PlotSpecification name="Concentrations, Volumes, and Global Quantity Values_17" type="Plot2D" active="1">
      <Parameter name="log X" type="bool" value="0"/>
      <Parameter name="log Y" type="bool" value="0"/>
      <ListOfPlotItems>
        <PlotItem name="[IC]" type="Curve2D">
          <Parameter name="Line type" type="unsignedInteger" value="0"/>
          <Parameter name="Recording Activity" type="string" value="during"/>
          <ListOfChannels>
            <ChannelSpec cn="CN=Root,Model=New Model,Reference=Time"/>
            <ChannelSpec cn="CN=Root,Model=New Model,Vector=Compartments[Body],Vector=Metabolites[IC],Reference=Concentration"/>
          </ListOfChannels>
        </PlotItem>
        <PlotItem name="[HBS]" type="Curve2D">
          <Parameter name="Line type" type="unsignedInteger" value="0"/>
          <Parameter name="Recording Activity" type="string" value="during"/>
          <ListOfChannels>
            <ChannelSpec cn="CN=Root,Model=New Model,Reference=Time"/>
            <ChannelSpec cn="CN=Root,Model=New Model,Vector=Compartments[Body],Vector=Metabolites[HBS],Reference=Concentration"/>
          </ListOfChannels>
        </PlotItem>
        <PlotItem name="[IBS]" type="Curve2D">
          <Parameter name="Line type" type="unsignedInteger" value="0"/>
          <Parameter name="Recording Activity" type="string" value="during"/>
          <ListOfChannels>
            <ChannelSpec cn="CN=Root,Model=New Model,Reference=Time"/>
            <ChannelSpec cn="CN=Root,Model=New Model,Vector=Compartments[Body],Vector=Metabolites[IBS],Reference=Concentration"/>
          </ListOfChannels>
        </PlotItem>
        <PlotItem name="[EBS]" type="Curve2D">
          <Parameter name="Line type" type="unsignedInteger" value="0"/>
          <Parameter name="Recording Activity" type="string" value="during"/>
          <ListOfChannels>
            <ChannelSpec cn="CN=Root,Model=New Model,Reference=Time"/>
            <ChannelSpec cn="CN=Root,Model=New Model,Vector=Compartments[Body],Vector=Metabolites[EBS],Reference=Concentration"/>
          </ListOfChannels>
        </PlotItem>
        <PlotItem name="[HFC]" type="Curve2D">
          <Parameter name="Line type" type="unsignedInteger" value="0"/>
          <Parameter name="Recording Activity" type="string" value="during"/>
          <ListOfChannels>
            <ChannelSpec cn="CN=Root,Model=New Model,Reference=Time"/>
            <ChannelSpec cn="CN=Root,Model=New Model,Vector=Compartments[Body],Vector=Metabolites[HFC],Reference=Concentration"/>
          </ListOfChannels>
        </PlotItem>
        <PlotItem name="[EC]" type="Curve2D">
          <Parameter name="Line type" type="unsignedInteger" value="0"/>
          <Parameter name="Recording Activity" type="string" value="during"/>
          <ListOfChannels>
            <ChannelSpec cn="CN=Root,Model=New Model,Reference=Time"/>
            <ChannelSpec cn="CN=Root,Model=New Model,Vector=Compartments[Body],Vector=Metabolites[EC],Reference=Concentration"/>
          </ListOfChannels>
        </PlotItem>
        <PlotItem name="[NHDL]" type="Curve2D">
          <Parameter name="Line type" type="unsignedInteger" value="0"/>
          <Parameter name="Recording Activity" type="string" value="during"/>
          <ListOfChannels>
            <ChannelSpec cn="CN=Root,Model=New Model,Reference=Time"/>
            <ChannelSpec cn="CN=Root,Model=New Model,Vector=Compartments[Body],Vector=Metabolites[NHDL],Reference=Concentration"/>
          </ListOfChannels>
        </PlotItem>
        <PlotItem name="[PFC]" type="Curve2D">
          <Parameter name="Line type" type="unsignedInteger" value="0"/>
          <Parameter name="Recording Activity" type="string" value="during"/>
          <ListOfChannels>
            <ChannelSpec cn="CN=Root,Model=New Model,Reference=Time"/>
            <ChannelSpec cn="CN=Root,Model=New Model,Vector=Compartments[Body],Vector=Metabolites[PFC],Reference=Concentration"/>
          </ListOfChannels>
        </PlotItem>
        <PlotItem name="[HCE]" type="Curve2D">
          <Parameter name="Line type" type="unsignedInteger" value="0"/>
          <Parameter name="Recording Activity" type="string" value="during"/>
          <ListOfChannels>
            <ChannelSpec cn="CN=Root,Model=New Model,Reference=Time"/>
            <ChannelSpec cn="CN=Root,Model=New Model,Vector=Compartments[Body],Vector=Metabolites[HCE],Reference=Concentration"/>
          </ListOfChannels>
        </PlotItem>
        <PlotItem name="[ACAT]" type="Curve2D">
          <Parameter name="Line type" type="unsignedInteger" value="0"/>
          <Parameter name="Recording Activity" type="string" value="during"/>
          <ListOfChannels>
            <ChannelSpec cn="CN=Root,Model=New Model,Reference=Time"/>
            <ChannelSpec cn="CN=Root,Model=New Model,Vector=Compartments[Body],Vector=Metabolites[ACAT],Reference=Concentration"/>
          </ListOfChannels>
        </PlotItem>
        <PlotItem name="[CEH]" type="Curve2D">
          <Parameter name="Line type" type="unsignedInteger" value="0"/>
          <Parameter name="Recording Activity" type="string" value="during"/>
          <ListOfChannels>
            <ChannelSpec cn="CN=Root,Model=New Model,Reference=Time"/>
            <ChannelSpec cn="CN=Root,Model=New Model,Vector=Compartments[Body],Vector=Metabolites[CEH],Reference=Concentration"/>
          </ListOfChannels>
        </PlotItem>
        <PlotItem name="[VLDLC]" type="Curve2D">
          <Parameter name="Line type" type="unsignedInteger" value="0"/>
          <Parameter name="Recording Activity" type="string" value="during"/>
          <ListOfChannels>
            <ChannelSpec cn="CN=Root,Model=New Model,Reference=Time"/>
            <ChannelSpec cn="CN=Root,Model=New Model,Vector=Compartments[Body],Vector=Metabolites[VLDLC],Reference=Concentration"/>
          </ListOfChannels>
        </PlotItem>
        <PlotItem name="[HLDLRs]" type="Curve2D">
          <Parameter name="Line type" type="unsignedInteger" value="0"/>
          <Parameter name="Recording Activity" type="string" value="during"/>
          <ListOfChannels>
            <ChannelSpec cn="CN=Root,Model=New Model,Reference=Time"/>
            <ChannelSpec cn="CN=Root,Model=New Model,Vector=Compartments[Body],Vector=Metabolites[HLDLRs],Reference=Concentration"/>
          </ListOfChannels>
        </PlotItem>
      </ListOfPlotItems>
    </PlotSpecification>
    <PlotSpecification name="Concentrations, Volumes, and Global Quantity Values_18" type="Plot2D" active="1">
      <Parameter name="log X" type="bool" value="0"/>
      <Parameter name="log Y" type="bool" value="0"/>
      <ListOfPlotItems>
        <PlotItem name="[IC]" type="Curve2D">
          <Parameter name="Line type" type="unsignedInteger" value="0"/>
          <Parameter name="Recording Activity" type="string" value="during"/>
          <ListOfChannels>
            <ChannelSpec cn="CN=Root,Model=New Model,Reference=Time"/>
            <ChannelSpec cn="CN=Root,Model=New Model,Vector=Compartments[Body],Vector=Metabolites[IC],Reference=Concentration"/>
          </ListOfChannels>
        </PlotItem>
        <PlotItem name="[HBS]" type="Curve2D">
          <Parameter name="Line type" type="unsignedInteger" value="0"/>
          <Parameter name="Recording Activity" type="string" value="during"/>
          <ListOfChannels>
            <ChannelSpec cn="CN=Root,Model=New Model,Reference=Time"/>
            <ChannelSpec cn="CN=Root,Model=New Model,Vector=Compartments[Body],Vector=Metabolites[HBS],Reference=Concentration"/>
          </ListOfChannels>
        </PlotItem>
        <PlotItem name="[IBS]" type="Curve2D">
          <Parameter name="Line type" type="unsignedInteger" value="0"/>
          <Parameter name="Recording Activity" type="string" value="during"/>
          <ListOfChannels>
            <ChannelSpec cn="CN=Root,Model=New Model,Reference=Time"/>
            <ChannelSpec cn="CN=Root,Model=New Model,Vector=Compartments[Body],Vector=Metabolites[IBS],Reference=Concentration"/>
          </ListOfChannels>
        </PlotItem>
        <PlotItem name="[EBS]" type="Curve2D">
          <Parameter name="Line type" type="unsignedInteger" value="0"/>
          <Parameter name="Recording Activity" type="string" value="during"/>
          <ListOfChannels>
            <ChannelSpec cn="CN=Root,Model=New Model,Reference=Time"/>
            <ChannelSpec cn="CN=Root,Model=New Model,Vector=Compartments[Body],Vector=Metabolites[EBS],Reference=Concentration"/>
          </ListOfChannels>
        </PlotItem>
        <PlotItem name="[HFC]" type="Curve2D">
          <Parameter name="Line type" type="unsignedInteger" value="0"/>
          <Parameter name="Recording Activity" type="string" value="during"/>
          <ListOfChannels>
            <ChannelSpec cn="CN=Root,Model=New Model,Reference=Time"/>
            <ChannelSpec cn="CN=Root,Model=New Model,Vector=Compartments[Body],Vector=Metabolites[HFC],Reference=Concentration"/>
          </ListOfChannels>
        </PlotItem>
        <PlotItem name="[EC]" type="Curve2D">
          <Parameter name="Line type" type="unsignedInteger" value="0"/>
          <Parameter name="Recording Activity" type="string" value="during"/>
          <ListOfChannels>
            <ChannelSpec cn="CN=Root,Model=New Model,Reference=Time"/>
            <ChannelSpec cn="CN=Root,Model=New Model,Vector=Compartments[Body],Vector=Metabolites[EC],Reference=Concentration"/>
          </ListOfChannels>
        </PlotItem>
        <PlotItem name="[NHDL]" type="Curve2D">
          <Parameter name="Line type" type="unsignedInteger" value="0"/>
          <Parameter name="Recording Activity" type="string" value="during"/>
          <ListOfChannels>
            <ChannelSpec cn="CN=Root,Model=New Model,Reference=Time"/>
            <ChannelSpec cn="CN=Root,Model=New Model,Vector=Compartments[Body],Vector=Metabolites[NHDL],Reference=Concentration"/>
          </ListOfChannels>
        </PlotItem>
        <PlotItem name="[PFC]" type="Curve2D">
          <Parameter name="Line type" type="unsignedInteger" value="0"/>
          <Parameter name="Recording Activity" type="string" value="during"/>
          <ListOfChannels>
            <ChannelSpec cn="CN=Root,Model=New Model,Reference=Time"/>
            <ChannelSpec cn="CN=Root,Model=New Model,Vector=Compartments[Body],Vector=Metabolites[PFC],Reference=Concentration"/>
          </ListOfChannels>
        </PlotItem>
        <PlotItem name="[HCE]" type="Curve2D">
          <Parameter name="Line type" type="unsignedInteger" value="0"/>
          <Parameter name="Recording Activity" type="string" value="during"/>
          <ListOfChannels>
            <ChannelSpec cn="CN=Root,Model=New Model,Reference=Time"/>
            <ChannelSpec cn="CN=Root,Model=New Model,Vector=Compartments[Body],Vector=Metabolites[HCE],Reference=Concentration"/>
          </ListOfChannels>
        </PlotItem>
        <PlotItem name="[ACAT]" type="Curve2D">
          <Parameter name="Line type" type="unsignedInteger" value="0"/>
          <Parameter name="Recording Activity" type="string" value="during"/>
          <ListOfChannels>
            <ChannelSpec cn="CN=Root,Model=New Model,Reference=Time"/>
            <ChannelSpec cn="CN=Root,Model=New Model,Vector=Compartments[Body],Vector=Metabolites[ACAT],Reference=Concentration"/>
          </ListOfChannels>
        </PlotItem>
        <PlotItem name="[CEH]" type="Curve2D">
          <Parameter name="Line type" type="unsignedInteger" value="0"/>
          <Parameter name="Recording Activity" type="string" value="during"/>
          <ListOfChannels>
            <ChannelSpec cn="CN=Root,Model=New Model,Reference=Time"/>
            <ChannelSpec cn="CN=Root,Model=New Model,Vector=Compartments[Body],Vector=Metabolites[CEH],Reference=Concentration"/>
          </ListOfChannels>
        </PlotItem>
        <PlotItem name="[VLDLC]" type="Curve2D">
          <Parameter name="Line type" type="unsignedInteger" value="0"/>
          <Parameter name="Recording Activity" type="string" value="during"/>
          <ListOfChannels>
            <ChannelSpec cn="CN=Root,Model=New Model,Reference=Time"/>
            <ChannelSpec cn="CN=Root,Model=New Model,Vector=Compartments[Body],Vector=Metabolites[VLDLC],Reference=Concentration"/>
          </ListOfChannels>
        </PlotItem>
        <PlotItem name="[HLDLRs]" type="Curve2D">
          <Parameter name="Line type" type="unsignedInteger" value="0"/>
          <Parameter name="Recording Activity" type="string" value="during"/>
          <ListOfChannels>
            <ChannelSpec cn="CN=Root,Model=New Model,Reference=Time"/>
            <ChannelSpec cn="CN=Root,Model=New Model,Vector=Compartments[Body],Vector=Metabolites[HLDLRs],Reference=Concentration"/>
          </ListOfChannels>
        </PlotItem>
        <PlotItem name="[HLDLRD]" type="Curve2D">
          <Parameter name="Line type" type="unsignedInteger" value="0"/>
          <Parameter name="Recording Activity" type="string" value="during"/>
          <ListOfChannels>
            <ChannelSpec cn="CN=Root,Model=New Model,Reference=Time"/>
            <ChannelSpec cn="CN=Root,Model=New Model,Vector=Compartments[Body],Vector=Metabolites[HLDLRD],Reference=Concentration"/>
          </ListOfChannels>
        </PlotItem>
      </ListOfPlotItems>
    </PlotSpecification>
    <PlotSpecification name="Concentrations, Volumes, and Global Quantity Values_19" type="Plot2D" active="1">
      <Parameter name="log X" type="bool" value="0"/>
      <Parameter name="log Y" type="bool" value="0"/>
      <ListOfPlotItems>
        <PlotItem name="[IC]" type="Curve2D">
          <Parameter name="Line type" type="unsignedInteger" value="0"/>
          <Parameter name="Recording Activity" type="string" value="during"/>
          <ListOfChannels>
            <ChannelSpec cn="CN=Root,Model=New Model,Reference=Time"/>
            <ChannelSpec cn="CN=Root,Model=New Model,Vector=Compartments[Body],Vector=Metabolites[IC],Reference=Concentration"/>
          </ListOfChannels>
        </PlotItem>
        <PlotItem name="[HBS]" type="Curve2D">
          <Parameter name="Line type" type="unsignedInteger" value="0"/>
          <Parameter name="Recording Activity" type="string" value="during"/>
          <ListOfChannels>
            <ChannelSpec cn="CN=Root,Model=New Model,Reference=Time"/>
            <ChannelSpec cn="CN=Root,Model=New Model,Vector=Compartments[Body],Vector=Metabolites[HBS],Reference=Concentration"/>
          </ListOfChannels>
        </PlotItem>
        <PlotItem name="[IBS]" type="Curve2D">
          <Parameter name="Line type" type="unsignedInteger" value="0"/>
          <Parameter name="Recording Activity" type="string" value="during"/>
          <ListOfChannels>
            <ChannelSpec cn="CN=Root,Model=New Model,Reference=Time"/>
            <ChannelSpec cn="CN=Root,Model=New Model,Vector=Compartments[Body],Vector=Metabolites[IBS],Reference=Concentration"/>
          </ListOfChannels>
        </PlotItem>
        <PlotItem name="[EBS]" type="Curve2D">
          <Parameter name="Line type" type="unsignedInteger" value="0"/>
          <Parameter name="Recording Activity" type="string" value="during"/>
          <ListOfChannels>
            <ChannelSpec cn="CN=Root,Model=New Model,Reference=Time"/>
            <ChannelSpec cn="CN=Root,Model=New Model,Vector=Compartments[Body],Vector=Metabolites[EBS],Reference=Concentration"/>
          </ListOfChannels>
        </PlotItem>
        <PlotItem name="[HFC]" type="Curve2D">
          <Parameter name="Line type" type="unsignedInteger" value="0"/>
          <Parameter name="Recording Activity" type="string" value="during"/>
          <ListOfChannels>
            <ChannelSpec cn="CN=Root,Model=New Model,Reference=Time"/>
            <ChannelSpec cn="CN=Root,Model=New Model,Vector=Compartments[Body],Vector=Metabolites[HFC],Reference=Concentration"/>
          </ListOfChannels>
        </PlotItem>
        <PlotItem name="[EC]" type="Curve2D">
          <Parameter name="Line type" type="unsignedInteger" value="0"/>
          <Parameter name="Recording Activity" type="string" value="during"/>
          <ListOfChannels>
            <ChannelSpec cn="CN=Root,Model=New Model,Reference=Time"/>
            <ChannelSpec cn="CN=Root,Model=New Model,Vector=Compartments[Body],Vector=Metabolites[EC],Reference=Concentration"/>
          </ListOfChannels>
        </PlotItem>
        <PlotItem name="[NHDL]" type="Curve2D">
          <Parameter name="Line type" type="unsignedInteger" value="0"/>
          <Parameter name="Recording Activity" type="string" value="during"/>
          <ListOfChannels>
            <ChannelSpec cn="CN=Root,Model=New Model,Reference=Time"/>
            <ChannelSpec cn="CN=Root,Model=New Model,Vector=Compartments[Body],Vector=Metabolites[NHDL],Reference=Concentration"/>
          </ListOfChannels>
        </PlotItem>
        <PlotItem name="[PFC]" type="Curve2D">
          <Parameter name="Line type" type="unsignedInteger" value="0"/>
          <Parameter name="Recording Activity" type="string" value="during"/>
          <ListOfChannels>
            <ChannelSpec cn="CN=Root,Model=New Model,Reference=Time"/>
            <ChannelSpec cn="CN=Root,Model=New Model,Vector=Compartments[Body],Vector=Metabolites[PFC],Reference=Concentration"/>
          </ListOfChannels>
        </PlotItem>
        <PlotItem name="[HCE]" type="Curve2D">
          <Parameter name="Line type" type="unsignedInteger" value="0"/>
          <Parameter name="Recording Activity" type="string" value="during"/>
          <ListOfChannels>
            <ChannelSpec cn="CN=Root,Model=New Model,Reference=Time"/>
            <ChannelSpec cn="CN=Root,Model=New Model,Vector=Compartments[Body],Vector=Metabolites[HCE],Reference=Concentration"/>
          </ListOfChannels>
        </PlotItem>
        <PlotItem name="[ACAT]" type="Curve2D">
          <Parameter name="Line type" type="unsignedInteger" value="0"/>
          <Parameter name="Recording Activity" type="string" value="during"/>
          <ListOfChannels>
            <ChannelSpec cn="CN=Root,Model=New Model,Reference=Time"/>
            <ChannelSpec cn="CN=Root,Model=New Model,Vector=Compartments[Body],Vector=Metabolites[ACAT],Reference=Concentration"/>
          </ListOfChannels>
        </PlotItem>
        <PlotItem name="[CEH]" type="Curve2D">
          <Parameter name="Line type" type="unsignedInteger" value="0"/>
          <Parameter name="Recording Activity" type="string" value="during"/>
          <ListOfChannels>
            <ChannelSpec cn="CN=Root,Model=New Model,Reference=Time"/>
            <ChannelSpec cn="CN=Root,Model=New Model,Vector=Compartments[Body],Vector=Metabolites[CEH],Reference=Concentration"/>
          </ListOfChannels>
        </PlotItem>
        <PlotItem name="[VLDLC]" type="Curve2D">
          <Parameter name="Line type" type="unsignedInteger" value="0"/>
          <Parameter name="Recording Activity" type="string" value="during"/>
          <ListOfChannels>
            <ChannelSpec cn="CN=Root,Model=New Model,Reference=Time"/>
            <ChannelSpec cn="CN=Root,Model=New Model,Vector=Compartments[Body],Vector=Metabolites[VLDLC],Reference=Concentration"/>
          </ListOfChannels>
        </PlotItem>
        <PlotItem name="[HLDLRs]" type="Curve2D">
          <Parameter name="Line type" type="unsignedInteger" value="0"/>
          <Parameter name="Recording Activity" type="string" value="during"/>
          <ListOfChannels>
            <ChannelSpec cn="CN=Root,Model=New Model,Reference=Time"/>
            <ChannelSpec cn="CN=Root,Model=New Model,Vector=Compartments[Body],Vector=Metabolites[HLDLRs],Reference=Concentration"/>
          </ListOfChannels>
        </PlotItem>
        <PlotItem name="[HLDLRD]" type="Curve2D">
          <Parameter name="Line type" type="unsignedInteger" value="0"/>
          <Parameter name="Recording Activity" type="string" value="during"/>
          <ListOfChannels>
            <ChannelSpec cn="CN=Root,Model=New Model,Reference=Time"/>
            <ChannelSpec cn="CN=Root,Model=New Model,Vector=Compartments[Body],Vector=Metabolites[HLDLRD],Reference=Concentration"/>
          </ListOfChannels>
        </PlotItem>
      </ListOfPlotItems>
    </PlotSpecification>
    <PlotSpecification name="Concentrations, Volumes, and Global Quantity Values_20" type="Plot2D" active="1">
      <Parameter name="log X" type="bool" value="0"/>
      <Parameter name="log Y" type="bool" value="0"/>
      <ListOfPlotItems>
        <PlotItem name="[IC]" type="Curve2D">
          <Parameter name="Line type" type="unsignedInteger" value="0"/>
          <Parameter name="Recording Activity" type="string" value="during"/>
          <ListOfChannels>
            <ChannelSpec cn="CN=Root,Model=New Model,Reference=Time"/>
            <ChannelSpec cn="CN=Root,Model=New Model,Vector=Compartments[Body],Vector=Metabolites[IC],Reference=Concentration"/>
          </ListOfChannels>
        </PlotItem>
        <PlotItem name="[HBS]" type="Curve2D">
          <Parameter name="Line type" type="unsignedInteger" value="0"/>
          <Parameter name="Recording Activity" type="string" value="during"/>
          <ListOfChannels>
            <ChannelSpec cn="CN=Root,Model=New Model,Reference=Time"/>
            <ChannelSpec cn="CN=Root,Model=New Model,Vector=Compartments[Body],Vector=Metabolites[HBS],Reference=Concentration"/>
          </ListOfChannels>
        </PlotItem>
        <PlotItem name="[IBS]" type="Curve2D">
          <Parameter name="Line type" type="unsignedInteger" value="0"/>
          <Parameter name="Recording Activity" type="string" value="during"/>
          <ListOfChannels>
            <ChannelSpec cn="CN=Root,Model=New Model,Reference=Time"/>
            <ChannelSpec cn="CN=Root,Model=New Model,Vector=Compartments[Body],Vector=Metabolites[IBS],Reference=Concentration"/>
          </ListOfChannels>
        </PlotItem>
        <PlotItem name="[EBS]" type="Curve2D">
          <Parameter name="Line type" type="unsignedInteger" value="0"/>
          <Parameter name="Recording Activity" type="string" value="during"/>
          <ListOfChannels>
            <ChannelSpec cn="CN=Root,Model=New Model,Reference=Time"/>
            <ChannelSpec cn="CN=Root,Model=New Model,Vector=Compartments[Body],Vector=Metabolites[EBS],Reference=Concentration"/>
          </ListOfChannels>
        </PlotItem>
        <PlotItem name="[HFC]" type="Curve2D">
          <Parameter name="Line type" type="unsignedInteger" value="0"/>
          <Parameter name="Recording Activity" type="string" value="during"/>
          <ListOfChannels>
            <ChannelSpec cn="CN=Root,Model=New Model,Reference=Time"/>
            <ChannelSpec cn="CN=Root,Model=New Model,Vector=Compartments[Body],Vector=Metabolites[HFC],Reference=Concentration"/>
          </ListOfChannels>
        </PlotItem>
        <PlotItem name="[EC]" type="Curve2D">
          <Parameter name="Line type" type="unsignedInteger" value="0"/>
          <Parameter name="Recording Activity" type="string" value="during"/>
          <ListOfChannels>
            <ChannelSpec cn="CN=Root,Model=New Model,Reference=Time"/>
            <ChannelSpec cn="CN=Root,Model=New Model,Vector=Compartments[Body],Vector=Metabolites[EC],Reference=Concentration"/>
          </ListOfChannels>
        </PlotItem>
        <PlotItem name="[NHDL]" type="Curve2D">
          <Parameter name="Line type" type="unsignedInteger" value="0"/>
          <Parameter name="Recording Activity" type="string" value="during"/>
          <ListOfChannels>
            <ChannelSpec cn="CN=Root,Model=New Model,Reference=Time"/>
            <ChannelSpec cn="CN=Root,Model=New Model,Vector=Compartments[Body],Vector=Metabolites[NHDL],Reference=Concentration"/>
          </ListOfChannels>
        </PlotItem>
        <PlotItem name="[PFC]" type="Curve2D">
          <Parameter name="Line type" type="unsignedInteger" value="0"/>
          <Parameter name="Recording Activity" type="string" value="during"/>
          <ListOfChannels>
            <ChannelSpec cn="CN=Root,Model=New Model,Reference=Time"/>
            <ChannelSpec cn="CN=Root,Model=New Model,Vector=Compartments[Body],Vector=Metabolites[PFC],Reference=Concentration"/>
          </ListOfChannels>
        </PlotItem>
        <PlotItem name="[HCE]" type="Curve2D">
          <Parameter name="Line type" type="unsignedInteger" value="0"/>
          <Parameter name="Recording Activity" type="string" value="during"/>
          <ListOfChannels>
            <ChannelSpec cn="CN=Root,Model=New Model,Reference=Time"/>
            <ChannelSpec cn="CN=Root,Model=New Model,Vector=Compartments[Body],Vector=Metabolites[HCE],Reference=Concentration"/>
          </ListOfChannels>
        </PlotItem>
        <PlotItem name="[ACAT]" type="Curve2D">
          <Parameter name="Line type" type="unsignedInteger" value="0"/>
          <Parameter name="Recording Activity" type="string" value="during"/>
          <ListOfChannels>
            <ChannelSpec cn="CN=Root,Model=New Model,Reference=Time"/>
            <ChannelSpec cn="CN=Root,Model=New Model,Vector=Compartments[Body],Vector=Metabolites[ACAT],Reference=Concentration"/>
          </ListOfChannels>
        </PlotItem>
        <PlotItem name="[CEH]" type="Curve2D">
          <Parameter name="Line type" type="unsignedInteger" value="0"/>
          <Parameter name="Recording Activity" type="string" value="during"/>
          <ListOfChannels>
            <ChannelSpec cn="CN=Root,Model=New Model,Reference=Time"/>
            <ChannelSpec cn="CN=Root,Model=New Model,Vector=Compartments[Body],Vector=Metabolites[CEH],Reference=Concentration"/>
          </ListOfChannels>
        </PlotItem>
        <PlotItem name="[VLDLC]" type="Curve2D">
          <Parameter name="Line type" type="unsignedInteger" value="0"/>
          <Parameter name="Recording Activity" type="string" value="during"/>
          <ListOfChannels>
            <ChannelSpec cn="CN=Root,Model=New Model,Reference=Time"/>
            <ChannelSpec cn="CN=Root,Model=New Model,Vector=Compartments[Body],Vector=Metabolites[VLDLC],Reference=Concentration"/>
          </ListOfChannels>
        </PlotItem>
        <PlotItem name="[HLDLRs]" type="Curve2D">
          <Parameter name="Line type" type="unsignedInteger" value="0"/>
          <Parameter name="Recording Activity" type="string" value="during"/>
          <ListOfChannels>
            <ChannelSpec cn="CN=Root,Model=New Model,Reference=Time"/>
            <ChannelSpec cn="CN=Root,Model=New Model,Vector=Compartments[Body],Vector=Metabolites[HLDLRs],Reference=Concentration"/>
          </ListOfChannels>
        </PlotItem>
        <PlotItem name="[HLDLRD]" type="Curve2D">
          <Parameter name="Line type" type="unsignedInteger" value="0"/>
          <Parameter name="Recording Activity" type="string" value="during"/>
          <ListOfChannels>
            <ChannelSpec cn="CN=Root,Model=New Model,Reference=Time"/>
            <ChannelSpec cn="CN=Root,Model=New Model,Vector=Compartments[Body],Vector=Metabolites[HLDLRD],Reference=Concentration"/>
          </ListOfChannels>
        </PlotItem>
        <PlotItem name="[IDLC]" type="Curve2D">
          <Parameter name="Line type" type="unsignedInteger" value="0"/>
          <Parameter name="Recording Activity" type="string" value="during"/>
          <ListOfChannels>
            <ChannelSpec cn="CN=Root,Model=New Model,Reference=Time"/>
            <ChannelSpec cn="CN=Root,Model=New Model,Vector=Compartments[Body],Vector=Metabolites[IDLC],Reference=Concentration"/>
          </ListOfChannels>
        </PlotItem>
        <PlotItem name="[LPL]" type="Curve2D">
          <Parameter name="Line type" type="unsignedInteger" value="0"/>
          <Parameter name="Recording Activity" type="string" value="during"/>
          <ListOfChannels>
            <ChannelSpec cn="CN=Root,Model=New Model,Reference=Time"/>
            <ChannelSpec cn="CN=Root,Model=New Model,Vector=Compartments[Body],Vector=Metabolites[LPL],Reference=Concentration"/>
          </ListOfChannels>
        </PlotItem>
      </ListOfPlotItems>
    </PlotSpecification>
    <PlotSpecification name="Concentrations, Volumes, and Global Quantity Values_21" type="Plot2D" active="1">
      <Parameter name="log X" type="bool" value="0"/>
      <Parameter name="log Y" type="bool" value="0"/>
      <ListOfPlotItems>
        <PlotItem name="[IC]" type="Curve2D">
          <Parameter name="Line type" type="unsignedInteger" value="0"/>
          <Parameter name="Recording Activity" type="string" value="during"/>
          <ListOfChannels>
            <ChannelSpec cn="CN=Root,Model=New Model,Reference=Time"/>
            <ChannelSpec cn="CN=Root,Model=New Model,Vector=Compartments[Body],Vector=Metabolites[IC],Reference=Concentration"/>
          </ListOfChannels>
        </PlotItem>
        <PlotItem name="[HBS]" type="Curve2D">
          <Parameter name="Line type" type="unsignedInteger" value="0"/>
          <Parameter name="Recording Activity" type="string" value="during"/>
          <ListOfChannels>
            <ChannelSpec cn="CN=Root,Model=New Model,Reference=Time"/>
            <ChannelSpec cn="CN=Root,Model=New Model,Vector=Compartments[Body],Vector=Metabolites[HBS],Reference=Concentration"/>
          </ListOfChannels>
        </PlotItem>
        <PlotItem name="[IBS]" type="Curve2D">
          <Parameter name="Line type" type="unsignedInteger" value="0"/>
          <Parameter name="Recording Activity" type="string" value="during"/>
          <ListOfChannels>
            <ChannelSpec cn="CN=Root,Model=New Model,Reference=Time"/>
            <ChannelSpec cn="CN=Root,Model=New Model,Vector=Compartments[Body],Vector=Metabolites[IBS],Reference=Concentration"/>
          </ListOfChannels>
        </PlotItem>
        <PlotItem name="[EBS]" type="Curve2D">
          <Parameter name="Line type" type="unsignedInteger" value="0"/>
          <Parameter name="Recording Activity" type="string" value="during"/>
          <ListOfChannels>
            <ChannelSpec cn="CN=Root,Model=New Model,Reference=Time"/>
            <ChannelSpec cn="CN=Root,Model=New Model,Vector=Compartments[Body],Vector=Metabolites[EBS],Reference=Concentration"/>
          </ListOfChannels>
        </PlotItem>
        <PlotItem name="[HFC]" type="Curve2D">
          <Parameter name="Line type" type="unsignedInteger" value="0"/>
          <Parameter name="Recording Activity" type="string" value="during"/>
          <ListOfChannels>
            <ChannelSpec cn="CN=Root,Model=New Model,Reference=Time"/>
            <ChannelSpec cn="CN=Root,Model=New Model,Vector=Compartments[Body],Vector=Metabolites[HFC],Reference=Concentration"/>
          </ListOfChannels>
        </PlotItem>
        <PlotItem name="[EC]" type="Curve2D">
          <Parameter name="Line type" type="unsignedInteger" value="0"/>
          <Parameter name="Recording Activity" type="string" value="during"/>
          <ListOfChannels>
            <ChannelSpec cn="CN=Root,Model=New Model,Reference=Time"/>
            <ChannelSpec cn="CN=Root,Model=New Model,Vector=Compartments[Body],Vector=Metabolites[EC],Reference=Concentration"/>
          </ListOfChannels>
        </PlotItem>
        <PlotItem name="[NHDL]" type="Curve2D">
          <Parameter name="Line type" type="unsignedInteger" value="0"/>
          <Parameter name="Recording Activity" type="string" value="during"/>
          <ListOfChannels>
            <ChannelSpec cn="CN=Root,Model=New Model,Reference=Time"/>
            <ChannelSpec cn="CN=Root,Model=New Model,Vector=Compartments[Body],Vector=Metabolites[NHDL],Reference=Concentration"/>
          </ListOfChannels>
        </PlotItem>
        <PlotItem name="[PFC]" type="Curve2D">
          <Parameter name="Line type" type="unsignedInteger" value="0"/>
          <Parameter name="Recording Activity" type="string" value="during"/>
          <ListOfChannels>
            <ChannelSpec cn="CN=Root,Model=New Model,Reference=Time"/>
            <ChannelSpec cn="CN=Root,Model=New Model,Vector=Compartments[Body],Vector=Metabolites[PFC],Reference=Concentration"/>
          </ListOfChannels>
        </PlotItem>
        <PlotItem name="[HCE]" type="Curve2D">
          <Parameter name="Line type" type="unsignedInteger" value="0"/>
          <Parameter name="Recording Activity" type="string" value="during"/>
          <ListOfChannels>
            <ChannelSpec cn="CN=Root,Model=New Model,Reference=Time"/>
            <ChannelSpec cn="CN=Root,Model=New Model,Vector=Compartments[Body],Vector=Metabolites[HCE],Reference=Concentration"/>
          </ListOfChannels>
        </PlotItem>
        <PlotItem name="[ACAT]" type="Curve2D">
          <Parameter name="Line type" type="unsignedInteger" value="0"/>
          <Parameter name="Recording Activity" type="string" value="during"/>
          <ListOfChannels>
            <ChannelSpec cn="CN=Root,Model=New Model,Reference=Time"/>
            <ChannelSpec cn="CN=Root,Model=New Model,Vector=Compartments[Body],Vector=Metabolites[ACAT],Reference=Concentration"/>
          </ListOfChannels>
        </PlotItem>
        <PlotItem name="[CEH]" type="Curve2D">
          <Parameter name="Line type" type="unsignedInteger" value="0"/>
          <Parameter name="Recording Activity" type="string" value="during"/>
          <ListOfChannels>
            <ChannelSpec cn="CN=Root,Model=New Model,Reference=Time"/>
            <ChannelSpec cn="CN=Root,Model=New Model,Vector=Compartments[Body],Vector=Metabolites[CEH],Reference=Concentration"/>
          </ListOfChannels>
        </PlotItem>
        <PlotItem name="[VLDLC]" type="Curve2D">
          <Parameter name="Line type" type="unsignedInteger" value="0"/>
          <Parameter name="Recording Activity" type="string" value="during"/>
          <ListOfChannels>
            <ChannelSpec cn="CN=Root,Model=New Model,Reference=Time"/>
            <ChannelSpec cn="CN=Root,Model=New Model,Vector=Compartments[Body],Vector=Metabolites[VLDLC],Reference=Concentration"/>
          </ListOfChannels>
        </PlotItem>
        <PlotItem name="[HLDLRs]" type="Curve2D">
          <Parameter name="Line type" type="unsignedInteger" value="0"/>
          <Parameter name="Recording Activity" type="string" value="during"/>
          <ListOfChannels>
            <ChannelSpec cn="CN=Root,Model=New Model,Reference=Time"/>
            <ChannelSpec cn="CN=Root,Model=New Model,Vector=Compartments[Body],Vector=Metabolites[HLDLRs],Reference=Concentration"/>
          </ListOfChannels>
        </PlotItem>
        <PlotItem name="[HLDLRD]" type="Curve2D">
          <Parameter name="Line type" type="unsignedInteger" value="0"/>
          <Parameter name="Recording Activity" type="string" value="during"/>
          <ListOfChannels>
            <ChannelSpec cn="CN=Root,Model=New Model,Reference=Time"/>
            <ChannelSpec cn="CN=Root,Model=New Model,Vector=Compartments[Body],Vector=Metabolites[HLDLRD],Reference=Concentration"/>
          </ListOfChannels>
        </PlotItem>
        <PlotItem name="[IDLC]" type="Curve2D">
          <Parameter name="Line type" type="unsignedInteger" value="0"/>
          <Parameter name="Recording Activity" type="string" value="during"/>
          <ListOfChannels>
            <ChannelSpec cn="CN=Root,Model=New Model,Reference=Time"/>
            <ChannelSpec cn="CN=Root,Model=New Model,Vector=Compartments[Body],Vector=Metabolites[IDLC],Reference=Concentration"/>
          </ListOfChannels>
        </PlotItem>
        <PlotItem name="[LPL]" type="Curve2D">
          <Parameter name="Line type" type="unsignedInteger" value="0"/>
          <Parameter name="Recording Activity" type="string" value="during"/>
          <ListOfChannels>
            <ChannelSpec cn="CN=Root,Model=New Model,Reference=Time"/>
            <ChannelSpec cn="CN=Root,Model=New Model,Vector=Compartments[Body],Vector=Metabolites[LPL],Reference=Concentration"/>
          </ListOfChannels>
        </PlotItem>
      </ListOfPlotItems>
    </PlotSpecification>
    <PlotSpecification name="Concentrations, Volumes, and Global Quantity Values_22" type="Plot2D" active="1">
      <Parameter name="log X" type="bool" value="0"/>
      <Parameter name="log Y" type="bool" value="0"/>
      <ListOfPlotItems>
        <PlotItem name="[IC]" type="Curve2D">
          <Parameter name="Line type" type="unsignedInteger" value="0"/>
          <Parameter name="Recording Activity" type="string" value="during"/>
          <ListOfChannels>
            <ChannelSpec cn="CN=Root,Model=New Model,Reference=Time"/>
            <ChannelSpec cn="CN=Root,Model=New Model,Vector=Compartments[Body],Vector=Metabolites[IC],Reference=Concentration"/>
          </ListOfChannels>
        </PlotItem>
        <PlotItem name="[HBS]" type="Curve2D">
          <Parameter name="Line type" type="unsignedInteger" value="0"/>
          <Parameter name="Recording Activity" type="string" value="during"/>
          <ListOfChannels>
            <ChannelSpec cn="CN=Root,Model=New Model,Reference=Time"/>
            <ChannelSpec cn="CN=Root,Model=New Model,Vector=Compartments[Body],Vector=Metabolites[HBS],Reference=Concentration"/>
          </ListOfChannels>
        </PlotItem>
        <PlotItem name="[IBS]" type="Curve2D">
          <Parameter name="Line type" type="unsignedInteger" value="0"/>
          <Parameter name="Recording Activity" type="string" value="during"/>
          <ListOfChannels>
            <ChannelSpec cn="CN=Root,Model=New Model,Reference=Time"/>
            <ChannelSpec cn="CN=Root,Model=New Model,Vector=Compartments[Body],Vector=Metabolites[IBS],Reference=Concentration"/>
          </ListOfChannels>
        </PlotItem>
        <PlotItem name="[EBS]" type="Curve2D">
          <Parameter name="Line type" type="unsignedInteger" value="0"/>
          <Parameter name="Recording Activity" type="string" value="during"/>
          <ListOfChannels>
            <ChannelSpec cn="CN=Root,Model=New Model,Reference=Time"/>
            <ChannelSpec cn="CN=Root,Model=New Model,Vector=Compartments[Body],Vector=Metabolites[EBS],Reference=Concentration"/>
          </ListOfChannels>
        </PlotItem>
        <PlotItem name="[HFC]" type="Curve2D">
          <Parameter name="Line type" type="unsignedInteger" value="0"/>
          <Parameter name="Recording Activity" type="string" value="during"/>
          <ListOfChannels>
            <ChannelSpec cn="CN=Root,Model=New Model,Reference=Time"/>
            <ChannelSpec cn="CN=Root,Model=New Model,Vector=Compartments[Body],Vector=Metabolites[HFC],Reference=Concentration"/>
          </ListOfChannels>
        </PlotItem>
        <PlotItem name="[EC]" type="Curve2D">
          <Parameter name="Line type" type="unsignedInteger" value="0"/>
          <Parameter name="Recording Activity" type="string" value="during"/>
          <ListOfChannels>
            <ChannelSpec cn="CN=Root,Model=New Model,Reference=Time"/>
            <ChannelSpec cn="CN=Root,Model=New Model,Vector=Compartments[Body],Vector=Metabolites[EC],Reference=Concentration"/>
          </ListOfChannels>
        </PlotItem>
        <PlotItem name="[NHDL]" type="Curve2D">
          <Parameter name="Line type" type="unsignedInteger" value="0"/>
          <Parameter name="Recording Activity" type="string" value="during"/>
          <ListOfChannels>
            <ChannelSpec cn="CN=Root,Model=New Model,Reference=Time"/>
            <ChannelSpec cn="CN=Root,Model=New Model,Vector=Compartments[Body],Vector=Metabolites[NHDL],Reference=Concentration"/>
          </ListOfChannels>
        </PlotItem>
        <PlotItem name="[PFC]" type="Curve2D">
          <Parameter name="Line type" type="unsignedInteger" value="0"/>
          <Parameter name="Recording Activity" type="string" value="during"/>
          <ListOfChannels>
            <ChannelSpec cn="CN=Root,Model=New Model,Reference=Time"/>
            <ChannelSpec cn="CN=Root,Model=New Model,Vector=Compartments[Body],Vector=Metabolites[PFC],Reference=Concentration"/>
          </ListOfChannels>
        </PlotItem>
        <PlotItem name="[HCE]" type="Curve2D">
          <Parameter name="Line type" type="unsignedInteger" value="0"/>
          <Parameter name="Recording Activity" type="string" value="during"/>
          <ListOfChannels>
            <ChannelSpec cn="CN=Root,Model=New Model,Reference=Time"/>
            <ChannelSpec cn="CN=Root,Model=New Model,Vector=Compartments[Body],Vector=Metabolites[HCE],Reference=Concentration"/>
          </ListOfChannels>
        </PlotItem>
        <PlotItem name="[ACAT]" type="Curve2D">
          <Parameter name="Line type" type="unsignedInteger" value="0"/>
          <Parameter name="Recording Activity" type="string" value="during"/>
          <ListOfChannels>
            <ChannelSpec cn="CN=Root,Model=New Model,Reference=Time"/>
            <ChannelSpec cn="CN=Root,Model=New Model,Vector=Compartments[Body],Vector=Metabolites[ACAT],Reference=Concentration"/>
          </ListOfChannels>
        </PlotItem>
        <PlotItem name="[CEH]" type="Curve2D">
          <Parameter name="Line type" type="unsignedInteger" value="0"/>
          <Parameter name="Recording Activity" type="string" value="during"/>
          <ListOfChannels>
            <ChannelSpec cn="CN=Root,Model=New Model,Reference=Time"/>
            <ChannelSpec cn="CN=Root,Model=New Model,Vector=Compartments[Body],Vector=Metabolites[CEH],Reference=Concentration"/>
          </ListOfChannels>
        </PlotItem>
        <PlotItem name="[VLDLC]" type="Curve2D">
          <Parameter name="Line type" type="unsignedInteger" value="0"/>
          <Parameter name="Recording Activity" type="string" value="during"/>
          <ListOfChannels>
            <ChannelSpec cn="CN=Root,Model=New Model,Reference=Time"/>
            <ChannelSpec cn="CN=Root,Model=New Model,Vector=Compartments[Body],Vector=Metabolites[VLDLC],Reference=Concentration"/>
          </ListOfChannels>
        </PlotItem>
        <PlotItem name="[HLDLRs]" type="Curve2D">
          <Parameter name="Line type" type="unsignedInteger" value="0"/>
          <Parameter name="Recording Activity" type="string" value="during"/>
          <ListOfChannels>
            <ChannelSpec cn="CN=Root,Model=New Model,Reference=Time"/>
            <ChannelSpec cn="CN=Root,Model=New Model,Vector=Compartments[Body],Vector=Metabolites[HLDLRs],Reference=Concentration"/>
          </ListOfChannels>
        </PlotItem>
        <PlotItem name="[HLDLRD]" type="Curve2D">
          <Parameter name="Line type" type="unsignedInteger" value="0"/>
          <Parameter name="Recording Activity" type="string" value="during"/>
          <ListOfChannels>
            <ChannelSpec cn="CN=Root,Model=New Model,Reference=Time"/>
            <ChannelSpec cn="CN=Root,Model=New Model,Vector=Compartments[Body],Vector=Metabolites[HLDLRD],Reference=Concentration"/>
          </ListOfChannels>
        </PlotItem>
        <PlotItem name="[IDLC]" type="Curve2D">
          <Parameter name="Line type" type="unsignedInteger" value="0"/>
          <Parameter name="Recording Activity" type="string" value="during"/>
          <ListOfChannels>
            <ChannelSpec cn="CN=Root,Model=New Model,Reference=Time"/>
            <ChannelSpec cn="CN=Root,Model=New Model,Vector=Compartments[Body],Vector=Metabolites[IDLC],Reference=Concentration"/>
          </ListOfChannels>
        </PlotItem>
        <PlotItem name="[LPL]" type="Curve2D">
          <Parameter name="Line type" type="unsignedInteger" value="0"/>
          <Parameter name="Recording Activity" type="string" value="during"/>
          <ListOfChannels>
            <ChannelSpec cn="CN=Root,Model=New Model,Reference=Time"/>
            <ChannelSpec cn="CN=Root,Model=New Model,Vector=Compartments[Body],Vector=Metabolites[LPL],Reference=Concentration"/>
          </ListOfChannels>
        </PlotItem>
        <PlotItem name="[LDLC]" type="Curve2D">
          <Parameter name="Line type" type="unsignedInteger" value="0"/>
          <Parameter name="Recording Activity" type="string" value="during"/>
          <ListOfChannels>
            <ChannelSpec cn="CN=Root,Model=New Model,Reference=Time"/>
            <ChannelSpec cn="CN=Root,Model=New Model,Vector=Compartments[Body],Vector=Metabolites[LDLC],Reference=Concentration"/>
          </ListOfChannels>
        </PlotItem>
        <PlotItem name="[HSL]" type="Curve2D">
          <Parameter name="Line type" type="unsignedInteger" value="0"/>
          <Parameter name="Recording Activity" type="string" value="during"/>
          <ListOfChannels>
            <ChannelSpec cn="CN=Root,Model=New Model,Reference=Time"/>
            <ChannelSpec cn="CN=Root,Model=New Model,Vector=Compartments[Body],Vector=Metabolites[HSL],Reference=Concentration"/>
          </ListOfChannels>
        </PlotItem>
      </ListOfPlotItems>
    </PlotSpecification>
    <PlotSpecification name="Concentrations, Volumes, and Global Quantity Values_23" type="Plot2D" active="1">
      <Parameter name="log X" type="bool" value="0"/>
      <Parameter name="log Y" type="bool" value="0"/>
      <ListOfPlotItems>
        <PlotItem name="[IC]" type="Curve2D">
          <Parameter name="Line type" type="unsignedInteger" value="0"/>
          <Parameter name="Recording Activity" type="string" value="during"/>
          <ListOfChannels>
            <ChannelSpec cn="CN=Root,Model=New Model,Reference=Time"/>
            <ChannelSpec cn="CN=Root,Model=New Model,Vector=Compartments[Body],Vector=Metabolites[IC],Reference=Concentration"/>
          </ListOfChannels>
        </PlotItem>
        <PlotItem name="[HBS]" type="Curve2D">
          <Parameter name="Line type" type="unsignedInteger" value="0"/>
          <Parameter name="Recording Activity" type="string" value="during"/>
          <ListOfChannels>
            <ChannelSpec cn="CN=Root,Model=New Model,Reference=Time"/>
            <ChannelSpec cn="CN=Root,Model=New Model,Vector=Compartments[Body],Vector=Metabolites[HBS],Reference=Concentration"/>
          </ListOfChannels>
        </PlotItem>
        <PlotItem name="[IBS]" type="Curve2D">
          <Parameter name="Line type" type="unsignedInteger" value="0"/>
          <Parameter name="Recording Activity" type="string" value="during"/>
          <ListOfChannels>
            <ChannelSpec cn="CN=Root,Model=New Model,Reference=Time"/>
            <ChannelSpec cn="CN=Root,Model=New Model,Vector=Compartments[Body],Vector=Metabolites[IBS],Reference=Concentration"/>
          </ListOfChannels>
        </PlotItem>
        <PlotItem name="[EBS]" type="Curve2D">
          <Parameter name="Line type" type="unsignedInteger" value="0"/>
          <Parameter name="Recording Activity" type="string" value="during"/>
          <ListOfChannels>
            <ChannelSpec cn="CN=Root,Model=New Model,Reference=Time"/>
            <ChannelSpec cn="CN=Root,Model=New Model,Vector=Compartments[Body],Vector=Metabolites[EBS],Reference=Concentration"/>
          </ListOfChannels>
        </PlotItem>
        <PlotItem name="[HFC]" type="Curve2D">
          <Parameter name="Line type" type="unsignedInteger" value="0"/>
          <Parameter name="Recording Activity" type="string" value="during"/>
          <ListOfChannels>
            <ChannelSpec cn="CN=Root,Model=New Model,Reference=Time"/>
            <ChannelSpec cn="CN=Root,Model=New Model,Vector=Compartments[Body],Vector=Metabolites[HFC],Reference=Concentration"/>
          </ListOfChannels>
        </PlotItem>
        <PlotItem name="[EC]" type="Curve2D">
          <Parameter name="Line type" type="unsignedInteger" value="0"/>
          <Parameter name="Recording Activity" type="string" value="during"/>
          <ListOfChannels>
            <ChannelSpec cn="CN=Root,Model=New Model,Reference=Time"/>
            <ChannelSpec cn="CN=Root,Model=New Model,Vector=Compartments[Body],Vector=Metabolites[EC],Reference=Concentration"/>
          </ListOfChannels>
        </PlotItem>
        <PlotItem name="[NHDL]" type="Curve2D">
          <Parameter name="Line type" type="unsignedInteger" value="0"/>
          <Parameter name="Recording Activity" type="string" value="during"/>
          <ListOfChannels>
            <ChannelSpec cn="CN=Root,Model=New Model,Reference=Time"/>
            <ChannelSpec cn="CN=Root,Model=New Model,Vector=Compartments[Body],Vector=Metabolites[NHDL],Reference=Concentration"/>
          </ListOfChannels>
        </PlotItem>
        <PlotItem name="[PFC]" type="Curve2D">
          <Parameter name="Line type" type="unsignedInteger" value="0"/>
          <Parameter name="Recording Activity" type="string" value="during"/>
          <ListOfChannels>
            <ChannelSpec cn="CN=Root,Model=New Model,Reference=Time"/>
            <ChannelSpec cn="CN=Root,Model=New Model,Vector=Compartments[Body],Vector=Metabolites[PFC],Reference=Concentration"/>
          </ListOfChannels>
        </PlotItem>
        <PlotItem name="[HCE]" type="Curve2D">
          <Parameter name="Line type" type="unsignedInteger" value="0"/>
          <Parameter name="Recording Activity" type="string" value="during"/>
          <ListOfChannels>
            <ChannelSpec cn="CN=Root,Model=New Model,Reference=Time"/>
            <ChannelSpec cn="CN=Root,Model=New Model,Vector=Compartments[Body],Vector=Metabolites[HCE],Reference=Concentration"/>
          </ListOfChannels>
        </PlotItem>
        <PlotItem name="[ACAT]" type="Curve2D">
          <Parameter name="Line type" type="unsignedInteger" value="0"/>
          <Parameter name="Recording Activity" type="string" value="during"/>
          <ListOfChannels>
            <ChannelSpec cn="CN=Root,Model=New Model,Reference=Time"/>
            <ChannelSpec cn="CN=Root,Model=New Model,Vector=Compartments[Body],Vector=Metabolites[ACAT],Reference=Concentration"/>
          </ListOfChannels>
        </PlotItem>
        <PlotItem name="[CEH]" type="Curve2D">
          <Parameter name="Line type" type="unsignedInteger" value="0"/>
          <Parameter name="Recording Activity" type="string" value="during"/>
          <ListOfChannels>
            <ChannelSpec cn="CN=Root,Model=New Model,Reference=Time"/>
            <ChannelSpec cn="CN=Root,Model=New Model,Vector=Compartments[Body],Vector=Metabolites[CEH],Reference=Concentration"/>
          </ListOfChannels>
        </PlotItem>
        <PlotItem name="[VLDLC]" type="Curve2D">
          <Parameter name="Line type" type="unsignedInteger" value="0"/>
          <Parameter name="Recording Activity" type="string" value="during"/>
          <ListOfChannels>
            <ChannelSpec cn="CN=Root,Model=New Model,Reference=Time"/>
            <ChannelSpec cn="CN=Root,Model=New Model,Vector=Compartments[Body],Vector=Metabolites[VLDLC],Reference=Concentration"/>
          </ListOfChannels>
        </PlotItem>
        <PlotItem name="[HLDLRs]" type="Curve2D">
          <Parameter name="Line type" type="unsignedInteger" value="0"/>
          <Parameter name="Recording Activity" type="string" value="during"/>
          <ListOfChannels>
            <ChannelSpec cn="CN=Root,Model=New Model,Reference=Time"/>
            <ChannelSpec cn="CN=Root,Model=New Model,Vector=Compartments[Body],Vector=Metabolites[HLDLRs],Reference=Concentration"/>
          </ListOfChannels>
        </PlotItem>
        <PlotItem name="[HLDLRD]" type="Curve2D">
          <Parameter name="Line type" type="unsignedInteger" value="0"/>
          <Parameter name="Recording Activity" type="string" value="during"/>
          <ListOfChannels>
            <ChannelSpec cn="CN=Root,Model=New Model,Reference=Time"/>
            <ChannelSpec cn="CN=Root,Model=New Model,Vector=Compartments[Body],Vector=Metabolites[HLDLRD],Reference=Concentration"/>
          </ListOfChannels>
        </PlotItem>
        <PlotItem name="[IDLC]" type="Curve2D">
          <Parameter name="Line type" type="unsignedInteger" value="0"/>
          <Parameter name="Recording Activity" type="string" value="during"/>
          <ListOfChannels>
            <ChannelSpec cn="CN=Root,Model=New Model,Reference=Time"/>
            <ChannelSpec cn="CN=Root,Model=New Model,Vector=Compartments[Body],Vector=Metabolites[IDLC],Reference=Concentration"/>
          </ListOfChannels>
        </PlotItem>
        <PlotItem name="[LPL]" type="Curve2D">
          <Parameter name="Line type" type="unsignedInteger" value="0"/>
          <Parameter name="Recording Activity" type="string" value="during"/>
          <ListOfChannels>
            <ChannelSpec cn="CN=Root,Model=New Model,Reference=Time"/>
            <ChannelSpec cn="CN=Root,Model=New Model,Vector=Compartments[Body],Vector=Metabolites[LPL],Reference=Concentration"/>
          </ListOfChannels>
        </PlotItem>
        <PlotItem name="[LDLC]" type="Curve2D">
          <Parameter name="Line type" type="unsignedInteger" value="0"/>
          <Parameter name="Recording Activity" type="string" value="during"/>
          <ListOfChannels>
            <ChannelSpec cn="CN=Root,Model=New Model,Reference=Time"/>
            <ChannelSpec cn="CN=Root,Model=New Model,Vector=Compartments[Body],Vector=Metabolites[LDLC],Reference=Concentration"/>
          </ListOfChannels>
        </PlotItem>
        <PlotItem name="[HSL]" type="Curve2D">
          <Parameter name="Line type" type="unsignedInteger" value="0"/>
          <Parameter name="Recording Activity" type="string" value="during"/>
          <ListOfChannels>
            <ChannelSpec cn="CN=Root,Model=New Model,Reference=Time"/>
            <ChannelSpec cn="CN=Root,Model=New Model,Vector=Compartments[Body],Vector=Metabolites[HSL],Reference=Concentration"/>
          </ListOfChannels>
        </PlotItem>
      </ListOfPlotItems>
    </PlotSpecification>
    <PlotSpecification name="Concentrations, Volumes, and Global Quantity Values_24" type="Plot2D" active="1">
      <Parameter name="log X" type="bool" value="0"/>
      <Parameter name="log Y" type="bool" value="0"/>
      <ListOfPlotItems>
        <PlotItem name="[IC]" type="Curve2D">
          <Parameter name="Line type" type="unsignedInteger" value="0"/>
          <Parameter name="Recording Activity" type="string" value="during"/>
          <ListOfChannels>
            <ChannelSpec cn="CN=Root,Model=New Model,Reference=Time"/>
            <ChannelSpec cn="CN=Root,Model=New Model,Vector=Compartments[Body],Vector=Metabolites[IC],Reference=Concentration"/>
          </ListOfChannels>
        </PlotItem>
        <PlotItem name="[HBS]" type="Curve2D">
          <Parameter name="Line type" type="unsignedInteger" value="0"/>
          <Parameter name="Recording Activity" type="string" value="during"/>
          <ListOfChannels>
            <ChannelSpec cn="CN=Root,Model=New Model,Reference=Time"/>
            <ChannelSpec cn="CN=Root,Model=New Model,Vector=Compartments[Body],Vector=Metabolites[HBS],Reference=Concentration"/>
          </ListOfChannels>
        </PlotItem>
        <PlotItem name="[IBS]" type="Curve2D">
          <Parameter name="Line type" type="unsignedInteger" value="0"/>
          <Parameter name="Recording Activity" type="string" value="during"/>
          <ListOfChannels>
            <ChannelSpec cn="CN=Root,Model=New Model,Reference=Time"/>
            <ChannelSpec cn="CN=Root,Model=New Model,Vector=Compartments[Body],Vector=Metabolites[IBS],Reference=Concentration"/>
          </ListOfChannels>
        </PlotItem>
        <PlotItem name="[EBS]" type="Curve2D">
          <Parameter name="Line type" type="unsignedInteger" value="0"/>
          <Parameter name="Recording Activity" type="string" value="during"/>
          <ListOfChannels>
            <ChannelSpec cn="CN=Root,Model=New Model,Reference=Time"/>
            <ChannelSpec cn="CN=Root,Model=New Model,Vector=Compartments[Body],Vector=Metabolites[EBS],Reference=Concentration"/>
          </ListOfChannels>
        </PlotItem>
        <PlotItem name="[HFC]" type="Curve2D">
          <Parameter name="Line type" type="unsignedInteger" value="0"/>
          <Parameter name="Recording Activity" type="string" value="during"/>
          <ListOfChannels>
            <ChannelSpec cn="CN=Root,Model=New Model,Reference=Time"/>
            <ChannelSpec cn="CN=Root,Model=New Model,Vector=Compartments[Body],Vector=Metabolites[HFC],Reference=Concentration"/>
          </ListOfChannels>
        </PlotItem>
        <PlotItem name="[EC]" type="Curve2D">
          <Parameter name="Line type" type="unsignedInteger" value="0"/>
          <Parameter name="Recording Activity" type="string" value="during"/>
          <ListOfChannels>
            <ChannelSpec cn="CN=Root,Model=New Model,Reference=Time"/>
            <ChannelSpec cn="CN=Root,Model=New Model,Vector=Compartments[Body],Vector=Metabolites[EC],Reference=Concentration"/>
          </ListOfChannels>
        </PlotItem>
        <PlotItem name="[NHDL]" type="Curve2D">
          <Parameter name="Line type" type="unsignedInteger" value="0"/>
          <Parameter name="Recording Activity" type="string" value="during"/>
          <ListOfChannels>
            <ChannelSpec cn="CN=Root,Model=New Model,Reference=Time"/>
            <ChannelSpec cn="CN=Root,Model=New Model,Vector=Compartments[Body],Vector=Metabolites[NHDL],Reference=Concentration"/>
          </ListOfChannels>
        </PlotItem>
        <PlotItem name="[PFC]" type="Curve2D">
          <Parameter name="Line type" type="unsignedInteger" value="0"/>
          <Parameter name="Recording Activity" type="string" value="during"/>
          <ListOfChannels>
            <ChannelSpec cn="CN=Root,Model=New Model,Reference=Time"/>
            <ChannelSpec cn="CN=Root,Model=New Model,Vector=Compartments[Body],Vector=Metabolites[PFC],Reference=Concentration"/>
          </ListOfChannels>
        </PlotItem>
        <PlotItem name="[HCE]" type="Curve2D">
          <Parameter name="Line type" type="unsignedInteger" value="0"/>
          <Parameter name="Recording Activity" type="string" value="during"/>
          <ListOfChannels>
            <ChannelSpec cn="CN=Root,Model=New Model,Reference=Time"/>
            <ChannelSpec cn="CN=Root,Model=New Model,Vector=Compartments[Body],Vector=Metabolites[HCE],Reference=Concentration"/>
          </ListOfChannels>
        </PlotItem>
        <PlotItem name="[ACAT]" type="Curve2D">
          <Parameter name="Line type" type="unsignedInteger" value="0"/>
          <Parameter name="Recording Activity" type="string" value="during"/>
          <ListOfChannels>
            <ChannelSpec cn="CN=Root,Model=New Model,Reference=Time"/>
            <ChannelSpec cn="CN=Root,Model=New Model,Vector=Compartments[Body],Vector=Metabolites[ACAT],Reference=Concentration"/>
          </ListOfChannels>
        </PlotItem>
        <PlotItem name="[CEH]" type="Curve2D">
          <Parameter name="Line type" type="unsignedInteger" value="0"/>
          <Parameter name="Recording Activity" type="string" value="during"/>
          <ListOfChannels>
            <ChannelSpec cn="CN=Root,Model=New Model,Reference=Time"/>
            <ChannelSpec cn="CN=Root,Model=New Model,Vector=Compartments[Body],Vector=Metabolites[CEH],Reference=Concentration"/>
          </ListOfChannels>
        </PlotItem>
        <PlotItem name="[VLDLC]" type="Curve2D">
          <Parameter name="Line type" type="unsignedInteger" value="0"/>
          <Parameter name="Recording Activity" type="string" value="during"/>
          <ListOfChannels>
            <ChannelSpec cn="CN=Root,Model=New Model,Reference=Time"/>
            <ChannelSpec cn="CN=Root,Model=New Model,Vector=Compartments[Body],Vector=Metabolites[VLDLC],Reference=Concentration"/>
          </ListOfChannels>
        </PlotItem>
        <PlotItem name="[HLDLRs]" type="Curve2D">
          <Parameter name="Line type" type="unsignedInteger" value="0"/>
          <Parameter name="Recording Activity" type="string" value="during"/>
          <ListOfChannels>
            <ChannelSpec cn="CN=Root,Model=New Model,Reference=Time"/>
            <ChannelSpec cn="CN=Root,Model=New Model,Vector=Compartments[Body],Vector=Metabolites[HLDLRs],Reference=Concentration"/>
          </ListOfChannels>
        </PlotItem>
        <PlotItem name="[HLDLRD]" type="Curve2D">
          <Parameter name="Line type" type="unsignedInteger" value="0"/>
          <Parameter name="Recording Activity" type="string" value="during"/>
          <ListOfChannels>
            <ChannelSpec cn="CN=Root,Model=New Model,Reference=Time"/>
            <ChannelSpec cn="CN=Root,Model=New Model,Vector=Compartments[Body],Vector=Metabolites[HLDLRD],Reference=Concentration"/>
          </ListOfChannels>
        </PlotItem>
        <PlotItem name="[IDLC]" type="Curve2D">
          <Parameter name="Line type" type="unsignedInteger" value="0"/>
          <Parameter name="Recording Activity" type="string" value="during"/>
          <ListOfChannels>
            <ChannelSpec cn="CN=Root,Model=New Model,Reference=Time"/>
            <ChannelSpec cn="CN=Root,Model=New Model,Vector=Compartments[Body],Vector=Metabolites[IDLC],Reference=Concentration"/>
          </ListOfChannels>
        </PlotItem>
        <PlotItem name="[LPL]" type="Curve2D">
          <Parameter name="Line type" type="unsignedInteger" value="0"/>
          <Parameter name="Recording Activity" type="string" value="during"/>
          <ListOfChannels>
            <ChannelSpec cn="CN=Root,Model=New Model,Reference=Time"/>
            <ChannelSpec cn="CN=Root,Model=New Model,Vector=Compartments[Body],Vector=Metabolites[LPL],Reference=Concentration"/>
          </ListOfChannels>
        </PlotItem>
        <PlotItem name="[LDLC]" type="Curve2D">
          <Parameter name="Line type" type="unsignedInteger" value="0"/>
          <Parameter name="Recording Activity" type="string" value="during"/>
          <ListOfChannels>
            <ChannelSpec cn="CN=Root,Model=New Model,Reference=Time"/>
            <ChannelSpec cn="CN=Root,Model=New Model,Vector=Compartments[Body],Vector=Metabolites[LDLC],Reference=Concentration"/>
          </ListOfChannels>
        </PlotItem>
        <PlotItem name="[HSL]" type="Curve2D">
          <Parameter name="Line type" type="unsignedInteger" value="0"/>
          <Parameter name="Recording Activity" type="string" value="during"/>
          <ListOfChannels>
            <ChannelSpec cn="CN=Root,Model=New Model,Reference=Time"/>
            <ChannelSpec cn="CN=Root,Model=New Model,Vector=Compartments[Body],Vector=Metabolites[HSL],Reference=Concentration"/>
          </ListOfChannels>
        </PlotItem>
      </ListOfPlotItems>
    </PlotSpecification>
    <PlotSpecification name="Concentrations, Volumes, and Global Quantity Values_25" type="Plot2D" active="1">
      <Parameter name="log X" type="bool" value="0"/>
      <Parameter name="log Y" type="bool" value="0"/>
      <ListOfPlotItems>
        <PlotItem name="[IC]" type="Curve2D">
          <Parameter name="Line type" type="unsignedInteger" value="0"/>
          <Parameter name="Recording Activity" type="string" value="during"/>
          <ListOfChannels>
            <ChannelSpec cn="CN=Root,Model=New Model,Reference=Time"/>
            <ChannelSpec cn="CN=Root,Model=New Model,Vector=Compartments[Body],Vector=Metabolites[IC],Reference=Concentration"/>
          </ListOfChannels>
        </PlotItem>
        <PlotItem name="[HBS]" type="Curve2D">
          <Parameter name="Line type" type="unsignedInteger" value="0"/>
          <Parameter name="Recording Activity" type="string" value="during"/>
          <ListOfChannels>
            <ChannelSpec cn="CN=Root,Model=New Model,Reference=Time"/>
            <ChannelSpec cn="CN=Root,Model=New Model,Vector=Compartments[Body],Vector=Metabolites[HBS],Reference=Concentration"/>
          </ListOfChannels>
        </PlotItem>
        <PlotItem name="[IBS]" type="Curve2D">
          <Parameter name="Line type" type="unsignedInteger" value="0"/>
          <Parameter name="Recording Activity" type="string" value="during"/>
          <ListOfChannels>
            <ChannelSpec cn="CN=Root,Model=New Model,Reference=Time"/>
            <ChannelSpec cn="CN=Root,Model=New Model,Vector=Compartments[Body],Vector=Metabolites[IBS],Reference=Concentration"/>
          </ListOfChannels>
        </PlotItem>
        <PlotItem name="[EBS]" type="Curve2D">
          <Parameter name="Line type" type="unsignedInteger" value="0"/>
          <Parameter name="Recording Activity" type="string" value="during"/>
          <ListOfChannels>
            <ChannelSpec cn="CN=Root,Model=New Model,Reference=Time"/>
            <ChannelSpec cn="CN=Root,Model=New Model,Vector=Compartments[Body],Vector=Metabolites[EBS],Reference=Concentration"/>
          </ListOfChannels>
        </PlotItem>
        <PlotItem name="[HFC]" type="Curve2D">
          <Parameter name="Line type" type="unsignedInteger" value="0"/>
          <Parameter name="Recording Activity" type="string" value="during"/>
          <ListOfChannels>
            <ChannelSpec cn="CN=Root,Model=New Model,Reference=Time"/>
            <ChannelSpec cn="CN=Root,Model=New Model,Vector=Compartments[Body],Vector=Metabolites[HFC],Reference=Concentration"/>
          </ListOfChannels>
        </PlotItem>
        <PlotItem name="[EC]" type="Curve2D">
          <Parameter name="Line type" type="unsignedInteger" value="0"/>
          <Parameter name="Recording Activity" type="string" value="during"/>
          <ListOfChannels>
            <ChannelSpec cn="CN=Root,Model=New Model,Reference=Time"/>
            <ChannelSpec cn="CN=Root,Model=New Model,Vector=Compartments[Body],Vector=Metabolites[EC],Reference=Concentration"/>
          </ListOfChannels>
        </PlotItem>
        <PlotItem name="[NHDL]" type="Curve2D">
          <Parameter name="Line type" type="unsignedInteger" value="0"/>
          <Parameter name="Recording Activity" type="string" value="during"/>
          <ListOfChannels>
            <ChannelSpec cn="CN=Root,Model=New Model,Reference=Time"/>
            <ChannelSpec cn="CN=Root,Model=New Model,Vector=Compartments[Body],Vector=Metabolites[NHDL],Reference=Concentration"/>
          </ListOfChannels>
        </PlotItem>
        <PlotItem name="[PFC]" type="Curve2D">
          <Parameter name="Line type" type="unsignedInteger" value="0"/>
          <Parameter name="Recording Activity" type="string" value="during"/>
          <ListOfChannels>
            <ChannelSpec cn="CN=Root,Model=New Model,Reference=Time"/>
            <ChannelSpec cn="CN=Root,Model=New Model,Vector=Compartments[Body],Vector=Metabolites[PFC],Reference=Concentration"/>
          </ListOfChannels>
        </PlotItem>
        <PlotItem name="[HCE]" type="Curve2D">
          <Parameter name="Line type" type="unsignedInteger" value="0"/>
          <Parameter name="Recording Activity" type="string" value="during"/>
          <ListOfChannels>
            <ChannelSpec cn="CN=Root,Model=New Model,Reference=Time"/>
            <ChannelSpec cn="CN=Root,Model=New Model,Vector=Compartments[Body],Vector=Metabolites[HCE],Reference=Concentration"/>
          </ListOfChannels>
        </PlotItem>
        <PlotItem name="[ACAT]" type="Curve2D">
          <Parameter name="Line type" type="unsignedInteger" value="0"/>
          <Parameter name="Recording Activity" type="string" value="during"/>
          <ListOfChannels>
            <ChannelSpec cn="CN=Root,Model=New Model,Reference=Time"/>
            <ChannelSpec cn="CN=Root,Model=New Model,Vector=Compartments[Body],Vector=Metabolites[ACAT],Reference=Concentration"/>
          </ListOfChannels>
        </PlotItem>
        <PlotItem name="[CEH]" type="Curve2D">
          <Parameter name="Line type" type="unsignedInteger" value="0"/>
          <Parameter name="Recording Activity" type="string" value="during"/>
          <ListOfChannels>
            <ChannelSpec cn="CN=Root,Model=New Model,Reference=Time"/>
            <ChannelSpec cn="CN=Root,Model=New Model,Vector=Compartments[Body],Vector=Metabolites[CEH],Reference=Concentration"/>
          </ListOfChannels>
        </PlotItem>
        <PlotItem name="[VLDLC]" type="Curve2D">
          <Parameter name="Line type" type="unsignedInteger" value="0"/>
          <Parameter name="Recording Activity" type="string" value="during"/>
          <ListOfChannels>
            <ChannelSpec cn="CN=Root,Model=New Model,Reference=Time"/>
            <ChannelSpec cn="CN=Root,Model=New Model,Vector=Compartments[Body],Vector=Metabolites[VLDLC],Reference=Concentration"/>
          </ListOfChannels>
        </PlotItem>
        <PlotItem name="[HLDLRs]" type="Curve2D">
          <Parameter name="Line type" type="unsignedInteger" value="0"/>
          <Parameter name="Recording Activity" type="string" value="during"/>
          <ListOfChannels>
            <ChannelSpec cn="CN=Root,Model=New Model,Reference=Time"/>
            <ChannelSpec cn="CN=Root,Model=New Model,Vector=Compartments[Body],Vector=Metabolites[HLDLRs],Reference=Concentration"/>
          </ListOfChannels>
        </PlotItem>
        <PlotItem name="[HLDLRD]" type="Curve2D">
          <Parameter name="Line type" type="unsignedInteger" value="0"/>
          <Parameter name="Recording Activity" type="string" value="during"/>
          <ListOfChannels>
            <ChannelSpec cn="CN=Root,Model=New Model,Reference=Time"/>
            <ChannelSpec cn="CN=Root,Model=New Model,Vector=Compartments[Body],Vector=Metabolites[HLDLRD],Reference=Concentration"/>
          </ListOfChannels>
        </PlotItem>
        <PlotItem name="[IDLC]" type="Curve2D">
          <Parameter name="Line type" type="unsignedInteger" value="0"/>
          <Parameter name="Recording Activity" type="string" value="during"/>
          <ListOfChannels>
            <ChannelSpec cn="CN=Root,Model=New Model,Reference=Time"/>
            <ChannelSpec cn="CN=Root,Model=New Model,Vector=Compartments[Body],Vector=Metabolites[IDLC],Reference=Concentration"/>
          </ListOfChannels>
        </PlotItem>
        <PlotItem name="[LPL]" type="Curve2D">
          <Parameter name="Line type" type="unsignedInteger" value="0"/>
          <Parameter name="Recording Activity" type="string" value="during"/>
          <ListOfChannels>
            <ChannelSpec cn="CN=Root,Model=New Model,Reference=Time"/>
            <ChannelSpec cn="CN=Root,Model=New Model,Vector=Compartments[Body],Vector=Metabolites[LPL],Reference=Concentration"/>
          </ListOfChannels>
        </PlotItem>
        <PlotItem name="[LDLC]" type="Curve2D">
          <Parameter name="Line type" type="unsignedInteger" value="0"/>
          <Parameter name="Recording Activity" type="string" value="during"/>
          <ListOfChannels>
            <ChannelSpec cn="CN=Root,Model=New Model,Reference=Time"/>
            <ChannelSpec cn="CN=Root,Model=New Model,Vector=Compartments[Body],Vector=Metabolites[LDLC],Reference=Concentration"/>
          </ListOfChannels>
        </PlotItem>
        <PlotItem name="[HSL]" type="Curve2D">
          <Parameter name="Line type" type="unsignedInteger" value="0"/>
          <Parameter name="Recording Activity" type="string" value="during"/>
          <ListOfChannels>
            <ChannelSpec cn="CN=Root,Model=New Model,Reference=Time"/>
            <ChannelSpec cn="CN=Root,Model=New Model,Vector=Compartments[Body],Vector=Metabolites[HSL],Reference=Concentration"/>
          </ListOfChannels>
        </PlotItem>
        <PlotItem name="[PLDLRs]" type="Curve2D">
          <Parameter name="Line type" type="unsignedInteger" value="0"/>
          <Parameter name="Recording Activity" type="string" value="during"/>
          <ListOfChannels>
            <ChannelSpec cn="CN=Root,Model=New Model,Reference=Time"/>
            <ChannelSpec cn="CN=Root,Model=New Model,Vector=Compartments[Body],Vector=Metabolites[PLDLRs],Reference=Concentration"/>
          </ListOfChannels>
        </PlotItem>
      </ListOfPlotItems>
    </PlotSpecification>
    <PlotSpecification name="Concentrations, Volumes, and Global Quantity Values_26" type="Plot2D" active="1">
      <Parameter name="log X" type="bool" value="0"/>
      <Parameter name="log Y" type="bool" value="0"/>
      <ListOfPlotItems>
        <PlotItem name="[IC]" type="Curve2D">
          <Parameter name="Line type" type="unsignedInteger" value="0"/>
          <Parameter name="Recording Activity" type="string" value="during"/>
          <ListOfChannels>
            <ChannelSpec cn="CN=Root,Model=New Model,Reference=Time"/>
            <ChannelSpec cn="CN=Root,Model=New Model,Vector=Compartments[Body],Vector=Metabolites[IC],Reference=Concentration"/>
          </ListOfChannels>
        </PlotItem>
        <PlotItem name="[HBS]" type="Curve2D">
          <Parameter name="Line type" type="unsignedInteger" value="0"/>
          <Parameter name="Recording Activity" type="string" value="during"/>
          <ListOfChannels>
            <ChannelSpec cn="CN=Root,Model=New Model,Reference=Time"/>
            <ChannelSpec cn="CN=Root,Model=New Model,Vector=Compartments[Body],Vector=Metabolites[HBS],Reference=Concentration"/>
          </ListOfChannels>
        </PlotItem>
        <PlotItem name="[IBS]" type="Curve2D">
          <Parameter name="Line type" type="unsignedInteger" value="0"/>
          <Parameter name="Recording Activity" type="string" value="during"/>
          <ListOfChannels>
            <ChannelSpec cn="CN=Root,Model=New Model,Reference=Time"/>
            <ChannelSpec cn="CN=Root,Model=New Model,Vector=Compartments[Body],Vector=Metabolites[IBS],Reference=Concentration"/>
          </ListOfChannels>
        </PlotItem>
        <PlotItem name="[EBS]" type="Curve2D">
          <Parameter name="Line type" type="unsignedInteger" value="0"/>
          <Parameter name="Recording Activity" type="string" value="during"/>
          <ListOfChannels>
            <ChannelSpec cn="CN=Root,Model=New Model,Reference=Time"/>
            <ChannelSpec cn="CN=Root,Model=New Model,Vector=Compartments[Body],Vector=Metabolites[EBS],Reference=Concentration"/>
          </ListOfChannels>
        </PlotItem>
        <PlotItem name="[HFC]" type="Curve2D">
          <Parameter name="Line type" type="unsignedInteger" value="0"/>
          <Parameter name="Recording Activity" type="string" value="during"/>
          <ListOfChannels>
            <ChannelSpec cn="CN=Root,Model=New Model,Reference=Time"/>
            <ChannelSpec cn="CN=Root,Model=New Model,Vector=Compartments[Body],Vector=Metabolites[HFC],Reference=Concentration"/>
          </ListOfChannels>
        </PlotItem>
        <PlotItem name="[EC]" type="Curve2D">
          <Parameter name="Line type" type="unsignedInteger" value="0"/>
          <Parameter name="Recording Activity" type="string" value="during"/>
          <ListOfChannels>
            <ChannelSpec cn="CN=Root,Model=New Model,Reference=Time"/>
            <ChannelSpec cn="CN=Root,Model=New Model,Vector=Compartments[Body],Vector=Metabolites[EC],Reference=Concentration"/>
          </ListOfChannels>
        </PlotItem>
        <PlotItem name="[NHDL]" type="Curve2D">
          <Parameter name="Line type" type="unsignedInteger" value="0"/>
          <Parameter name="Recording Activity" type="string" value="during"/>
          <ListOfChannels>
            <ChannelSpec cn="CN=Root,Model=New Model,Reference=Time"/>
            <ChannelSpec cn="CN=Root,Model=New Model,Vector=Compartments[Body],Vector=Metabolites[NHDL],Reference=Concentration"/>
          </ListOfChannels>
        </PlotItem>
        <PlotItem name="[PFC]" type="Curve2D">
          <Parameter name="Line type" type="unsignedInteger" value="0"/>
          <Parameter name="Recording Activity" type="string" value="during"/>
          <ListOfChannels>
            <ChannelSpec cn="CN=Root,Model=New Model,Reference=Time"/>
            <ChannelSpec cn="CN=Root,Model=New Model,Vector=Compartments[Body],Vector=Metabolites[PFC],Reference=Concentration"/>
          </ListOfChannels>
        </PlotItem>
        <PlotItem name="[HCE]" type="Curve2D">
          <Parameter name="Line type" type="unsignedInteger" value="0"/>
          <Parameter name="Recording Activity" type="string" value="during"/>
          <ListOfChannels>
            <ChannelSpec cn="CN=Root,Model=New Model,Reference=Time"/>
            <ChannelSpec cn="CN=Root,Model=New Model,Vector=Compartments[Body],Vector=Metabolites[HCE],Reference=Concentration"/>
          </ListOfChannels>
        </PlotItem>
        <PlotItem name="[ACAT]" type="Curve2D">
          <Parameter name="Line type" type="unsignedInteger" value="0"/>
          <Parameter name="Recording Activity" type="string" value="during"/>
          <ListOfChannels>
            <ChannelSpec cn="CN=Root,Model=New Model,Reference=Time"/>
            <ChannelSpec cn="CN=Root,Model=New Model,Vector=Compartments[Body],Vector=Metabolites[ACAT],Reference=Concentration"/>
          </ListOfChannels>
        </PlotItem>
        <PlotItem name="[CEH]" type="Curve2D">
          <Parameter name="Line type" type="unsignedInteger" value="0"/>
          <Parameter name="Recording Activity" type="string" value="during"/>
          <ListOfChannels>
            <ChannelSpec cn="CN=Root,Model=New Model,Reference=Time"/>
            <ChannelSpec cn="CN=Root,Model=New Model,Vector=Compartments[Body],Vector=Metabolites[CEH],Reference=Concentration"/>
          </ListOfChannels>
        </PlotItem>
        <PlotItem name="[VLDLC]" type="Curve2D">
          <Parameter name="Line type" type="unsignedInteger" value="0"/>
          <Parameter name="Recording Activity" type="string" value="during"/>
          <ListOfChannels>
            <ChannelSpec cn="CN=Root,Model=New Model,Reference=Time"/>
            <ChannelSpec cn="CN=Root,Model=New Model,Vector=Compartments[Body],Vector=Metabolites[VLDLC],Reference=Concentration"/>
          </ListOfChannels>
        </PlotItem>
        <PlotItem name="[HLDLRs]" type="Curve2D">
          <Parameter name="Line type" type="unsignedInteger" value="0"/>
          <Parameter name="Recording Activity" type="string" value="during"/>
          <ListOfChannels>
            <ChannelSpec cn="CN=Root,Model=New Model,Reference=Time"/>
            <ChannelSpec cn="CN=Root,Model=New Model,Vector=Compartments[Body],Vector=Metabolites[HLDLRs],Reference=Concentration"/>
          </ListOfChannels>
        </PlotItem>
        <PlotItem name="[HLDLRD]" type="Curve2D">
          <Parameter name="Line type" type="unsignedInteger" value="0"/>
          <Parameter name="Recording Activity" type="string" value="during"/>
          <ListOfChannels>
            <ChannelSpec cn="CN=Root,Model=New Model,Reference=Time"/>
            <ChannelSpec cn="CN=Root,Model=New Model,Vector=Compartments[Body],Vector=Metabolites[HLDLRD],Reference=Concentration"/>
          </ListOfChannels>
        </PlotItem>
        <PlotItem name="[IDLC]" type="Curve2D">
          <Parameter name="Line type" type="unsignedInteger" value="0"/>
          <Parameter name="Recording Activity" type="string" value="during"/>
          <ListOfChannels>
            <ChannelSpec cn="CN=Root,Model=New Model,Reference=Time"/>
            <ChannelSpec cn="CN=Root,Model=New Model,Vector=Compartments[Body],Vector=Metabolites[IDLC],Reference=Concentration"/>
          </ListOfChannels>
        </PlotItem>
        <PlotItem name="[LPL]" type="Curve2D">
          <Parameter name="Line type" type="unsignedInteger" value="0"/>
          <Parameter name="Recording Activity" type="string" value="during"/>
          <ListOfChannels>
            <ChannelSpec cn="CN=Root,Model=New Model,Reference=Time"/>
            <ChannelSpec cn="CN=Root,Model=New Model,Vector=Compartments[Body],Vector=Metabolites[LPL],Reference=Concentration"/>
          </ListOfChannels>
        </PlotItem>
        <PlotItem name="[LDLC]" type="Curve2D">
          <Parameter name="Line type" type="unsignedInteger" value="0"/>
          <Parameter name="Recording Activity" type="string" value="during"/>
          <ListOfChannels>
            <ChannelSpec cn="CN=Root,Model=New Model,Reference=Time"/>
            <ChannelSpec cn="CN=Root,Model=New Model,Vector=Compartments[Body],Vector=Metabolites[LDLC],Reference=Concentration"/>
          </ListOfChannels>
        </PlotItem>
        <PlotItem name="[HSL]" type="Curve2D">
          <Parameter name="Line type" type="unsignedInteger" value="0"/>
          <Parameter name="Recording Activity" type="string" value="during"/>
          <ListOfChannels>
            <ChannelSpec cn="CN=Root,Model=New Model,Reference=Time"/>
            <ChannelSpec cn="CN=Root,Model=New Model,Vector=Compartments[Body],Vector=Metabolites[HSL],Reference=Concentration"/>
          </ListOfChannels>
        </PlotItem>
        <PlotItem name="[PLDLRs]" type="Curve2D">
          <Parameter name="Line type" type="unsignedInteger" value="0"/>
          <Parameter name="Recording Activity" type="string" value="during"/>
          <ListOfChannels>
            <ChannelSpec cn="CN=Root,Model=New Model,Reference=Time"/>
            <ChannelSpec cn="CN=Root,Model=New Model,Vector=Compartments[Body],Vector=Metabolites[PLDLRs],Reference=Concentration"/>
          </ListOfChannels>
        </PlotItem>
      </ListOfPlotItems>
    </PlotSpecification>
    <PlotSpecification name="Concentrations, Volumes, and Global Quantity Values_27" type="Plot2D" active="1">
      <Parameter name="log X" type="bool" value="0"/>
      <Parameter name="log Y" type="bool" value="0"/>
      <ListOfPlotItems>
        <PlotItem name="[IC]" type="Curve2D">
          <Parameter name="Line type" type="unsignedInteger" value="0"/>
          <Parameter name="Recording Activity" type="string" value="during"/>
          <ListOfChannels>
            <ChannelSpec cn="CN=Root,Model=New Model,Reference=Time"/>
            <ChannelSpec cn="CN=Root,Model=New Model,Vector=Compartments[Body],Vector=Metabolites[IC],Reference=Concentration"/>
          </ListOfChannels>
        </PlotItem>
        <PlotItem name="[HBS]" type="Curve2D">
          <Parameter name="Line type" type="unsignedInteger" value="0"/>
          <Parameter name="Recording Activity" type="string" value="during"/>
          <ListOfChannels>
            <ChannelSpec cn="CN=Root,Model=New Model,Reference=Time"/>
            <ChannelSpec cn="CN=Root,Model=New Model,Vector=Compartments[Body],Vector=Metabolites[HBS],Reference=Concentration"/>
          </ListOfChannels>
        </PlotItem>
        <PlotItem name="[IBS]" type="Curve2D">
          <Parameter name="Line type" type="unsignedInteger" value="0"/>
          <Parameter name="Recording Activity" type="string" value="during"/>
          <ListOfChannels>
            <ChannelSpec cn="CN=Root,Model=New Model,Reference=Time"/>
            <ChannelSpec cn="CN=Root,Model=New Model,Vector=Compartments[Body],Vector=Metabolites[IBS],Reference=Concentration"/>
          </ListOfChannels>
        </PlotItem>
        <PlotItem name="[EBS]" type="Curve2D">
          <Parameter name="Line type" type="unsignedInteger" value="0"/>
          <Parameter name="Recording Activity" type="string" value="during"/>
          <ListOfChannels>
            <ChannelSpec cn="CN=Root,Model=New Model,Reference=Time"/>
            <ChannelSpec cn="CN=Root,Model=New Model,Vector=Compartments[Body],Vector=Metabolites[EBS],Reference=Concentration"/>
          </ListOfChannels>
        </PlotItem>
        <PlotItem name="[HFC]" type="Curve2D">
          <Parameter name="Line type" type="unsignedInteger" value="0"/>
          <Parameter name="Recording Activity" type="string" value="during"/>
          <ListOfChannels>
            <ChannelSpec cn="CN=Root,Model=New Model,Reference=Time"/>
            <ChannelSpec cn="CN=Root,Model=New Model,Vector=Compartments[Body],Vector=Metabolites[HFC],Reference=Concentration"/>
          </ListOfChannels>
        </PlotItem>
        <PlotItem name="[EC]" type="Curve2D">
          <Parameter name="Line type" type="unsignedInteger" value="0"/>
          <Parameter name="Recording Activity" type="string" value="during"/>
          <ListOfChannels>
            <ChannelSpec cn="CN=Root,Model=New Model,Reference=Time"/>
            <ChannelSpec cn="CN=Root,Model=New Model,Vector=Compartments[Body],Vector=Metabolites[EC],Reference=Concentration"/>
          </ListOfChannels>
        </PlotItem>
        <PlotItem name="[NHDL]" type="Curve2D">
          <Parameter name="Line type" type="unsignedInteger" value="0"/>
          <Parameter name="Recording Activity" type="string" value="during"/>
          <ListOfChannels>
            <ChannelSpec cn="CN=Root,Model=New Model,Reference=Time"/>
            <ChannelSpec cn="CN=Root,Model=New Model,Vector=Compartments[Body],Vector=Metabolites[NHDL],Reference=Concentration"/>
          </ListOfChannels>
        </PlotItem>
        <PlotItem name="[PFC]" type="Curve2D">
          <Parameter name="Line type" type="unsignedInteger" value="0"/>
          <Parameter name="Recording Activity" type="string" value="during"/>
          <ListOfChannels>
            <ChannelSpec cn="CN=Root,Model=New Model,Reference=Time"/>
            <ChannelSpec cn="CN=Root,Model=New Model,Vector=Compartments[Body],Vector=Metabolites[PFC],Reference=Concentration"/>
          </ListOfChannels>
        </PlotItem>
        <PlotItem name="[HCE]" type="Curve2D">
          <Parameter name="Line type" type="unsignedInteger" value="0"/>
          <Parameter name="Recording Activity" type="string" value="during"/>
          <ListOfChannels>
            <ChannelSpec cn="CN=Root,Model=New Model,Reference=Time"/>
            <ChannelSpec cn="CN=Root,Model=New Model,Vector=Compartments[Body],Vector=Metabolites[HCE],Reference=Concentration"/>
          </ListOfChannels>
        </PlotItem>
        <PlotItem name="[ACAT]" type="Curve2D">
          <Parameter name="Line type" type="unsignedInteger" value="0"/>
          <Parameter name="Recording Activity" type="string" value="during"/>
          <ListOfChannels>
            <ChannelSpec cn="CN=Root,Model=New Model,Reference=Time"/>
            <ChannelSpec cn="CN=Root,Model=New Model,Vector=Compartments[Body],Vector=Metabolites[ACAT],Reference=Concentration"/>
          </ListOfChannels>
        </PlotItem>
        <PlotItem name="[CEH]" type="Curve2D">
          <Parameter name="Line type" type="unsignedInteger" value="0"/>
          <Parameter name="Recording Activity" type="string" value="during"/>
          <ListOfChannels>
            <ChannelSpec cn="CN=Root,Model=New Model,Reference=Time"/>
            <ChannelSpec cn="CN=Root,Model=New Model,Vector=Compartments[Body],Vector=Metabolites[CEH],Reference=Concentration"/>
          </ListOfChannels>
        </PlotItem>
        <PlotItem name="[VLDLC]" type="Curve2D">
          <Parameter name="Line type" type="unsignedInteger" value="0"/>
          <Parameter name="Recording Activity" type="string" value="during"/>
          <ListOfChannels>
            <ChannelSpec cn="CN=Root,Model=New Model,Reference=Time"/>
            <ChannelSpec cn="CN=Root,Model=New Model,Vector=Compartments[Body],Vector=Metabolites[VLDLC],Reference=Concentration"/>
          </ListOfChannels>
        </PlotItem>
        <PlotItem name="[HLDLRs]" type="Curve2D">
          <Parameter name="Line type" type="unsignedInteger" value="0"/>
          <Parameter name="Recording Activity" type="string" value="during"/>
          <ListOfChannels>
            <ChannelSpec cn="CN=Root,Model=New Model,Reference=Time"/>
            <ChannelSpec cn="CN=Root,Model=New Model,Vector=Compartments[Body],Vector=Metabolites[HLDLRs],Reference=Concentration"/>
          </ListOfChannels>
        </PlotItem>
        <PlotItem name="[HLDLRD]" type="Curve2D">
          <Parameter name="Line type" type="unsignedInteger" value="0"/>
          <Parameter name="Recording Activity" type="string" value="during"/>
          <ListOfChannels>
            <ChannelSpec cn="CN=Root,Model=New Model,Reference=Time"/>
            <ChannelSpec cn="CN=Root,Model=New Model,Vector=Compartments[Body],Vector=Metabolites[HLDLRD],Reference=Concentration"/>
          </ListOfChannels>
        </PlotItem>
        <PlotItem name="[IDLC]" type="Curve2D">
          <Parameter name="Line type" type="unsignedInteger" value="0"/>
          <Parameter name="Recording Activity" type="string" value="during"/>
          <ListOfChannels>
            <ChannelSpec cn="CN=Root,Model=New Model,Reference=Time"/>
            <ChannelSpec cn="CN=Root,Model=New Model,Vector=Compartments[Body],Vector=Metabolites[IDLC],Reference=Concentration"/>
          </ListOfChannels>
        </PlotItem>
        <PlotItem name="[LPL]" type="Curve2D">
          <Parameter name="Line type" type="unsignedInteger" value="0"/>
          <Parameter name="Recording Activity" type="string" value="during"/>
          <ListOfChannels>
            <ChannelSpec cn="CN=Root,Model=New Model,Reference=Time"/>
            <ChannelSpec cn="CN=Root,Model=New Model,Vector=Compartments[Body],Vector=Metabolites[LPL],Reference=Concentration"/>
          </ListOfChannels>
        </PlotItem>
        <PlotItem name="[LDLC]" type="Curve2D">
          <Parameter name="Line type" type="unsignedInteger" value="0"/>
          <Parameter name="Recording Activity" type="string" value="during"/>
          <ListOfChannels>
            <ChannelSpec cn="CN=Root,Model=New Model,Reference=Time"/>
            <ChannelSpec cn="CN=Root,Model=New Model,Vector=Compartments[Body],Vector=Metabolites[LDLC],Reference=Concentration"/>
          </ListOfChannels>
        </PlotItem>
        <PlotItem name="[HSL]" type="Curve2D">
          <Parameter name="Line type" type="unsignedInteger" value="0"/>
          <Parameter name="Recording Activity" type="string" value="during"/>
          <ListOfChannels>
            <ChannelSpec cn="CN=Root,Model=New Model,Reference=Time"/>
            <ChannelSpec cn="CN=Root,Model=New Model,Vector=Compartments[Body],Vector=Metabolites[HSL],Reference=Concentration"/>
          </ListOfChannels>
        </PlotItem>
        <PlotItem name="[PLDLRs]" type="Curve2D">
          <Parameter name="Line type" type="unsignedInteger" value="0"/>
          <Parameter name="Recording Activity" type="string" value="during"/>
          <ListOfChannels>
            <ChannelSpec cn="CN=Root,Model=New Model,Reference=Time"/>
            <ChannelSpec cn="CN=Root,Model=New Model,Vector=Compartments[Body],Vector=Metabolites[PLDLRs],Reference=Concentration"/>
          </ListOfChannels>
        </PlotItem>
      </ListOfPlotItems>
    </PlotSpecification>
    <PlotSpecification name="Concentrations, Volumes, and Global Quantity Values_28" type="Plot2D" active="1">
      <Parameter name="log X" type="bool" value="0"/>
      <Parameter name="log Y" type="bool" value="0"/>
      <ListOfPlotItems>
        <PlotItem name="[IC]" type="Curve2D">
          <Parameter name="Line type" type="unsignedInteger" value="0"/>
          <Parameter name="Recording Activity" type="string" value="during"/>
          <ListOfChannels>
            <ChannelSpec cn="CN=Root,Model=New Model,Reference=Time"/>
            <ChannelSpec cn="CN=Root,Model=New Model,Vector=Compartments[Body],Vector=Metabolites[IC],Reference=Concentration"/>
          </ListOfChannels>
        </PlotItem>
        <PlotItem name="[HBS]" type="Curve2D">
          <Parameter name="Line type" type="unsignedInteger" value="0"/>
          <Parameter name="Recording Activity" type="string" value="during"/>
          <ListOfChannels>
            <ChannelSpec cn="CN=Root,Model=New Model,Reference=Time"/>
            <ChannelSpec cn="CN=Root,Model=New Model,Vector=Compartments[Body],Vector=Metabolites[HBS],Reference=Concentration"/>
          </ListOfChannels>
        </PlotItem>
        <PlotItem name="[IBS]" type="Curve2D">
          <Parameter name="Line type" type="unsignedInteger" value="0"/>
          <Parameter name="Recording Activity" type="string" value="during"/>
          <ListOfChannels>
            <ChannelSpec cn="CN=Root,Model=New Model,Reference=Time"/>
            <ChannelSpec cn="CN=Root,Model=New Model,Vector=Compartments[Body],Vector=Metabolites[IBS],Reference=Concentration"/>
          </ListOfChannels>
        </PlotItem>
        <PlotItem name="[EBS]" type="Curve2D">
          <Parameter name="Line type" type="unsignedInteger" value="0"/>
          <Parameter name="Recording Activity" type="string" value="during"/>
          <ListOfChannels>
            <ChannelSpec cn="CN=Root,Model=New Model,Reference=Time"/>
            <ChannelSpec cn="CN=Root,Model=New Model,Vector=Compartments[Body],Vector=Metabolites[EBS],Reference=Concentration"/>
          </ListOfChannels>
        </PlotItem>
        <PlotItem name="[HFC]" type="Curve2D">
          <Parameter name="Line type" type="unsignedInteger" value="0"/>
          <Parameter name="Recording Activity" type="string" value="during"/>
          <ListOfChannels>
            <ChannelSpec cn="CN=Root,Model=New Model,Reference=Time"/>
            <ChannelSpec cn="CN=Root,Model=New Model,Vector=Compartments[Body],Vector=Metabolites[HFC],Reference=Concentration"/>
          </ListOfChannels>
        </PlotItem>
        <PlotItem name="[EC]" type="Curve2D">
          <Parameter name="Line type" type="unsignedInteger" value="0"/>
          <Parameter name="Recording Activity" type="string" value="during"/>
          <ListOfChannels>
            <ChannelSpec cn="CN=Root,Model=New Model,Reference=Time"/>
            <ChannelSpec cn="CN=Root,Model=New Model,Vector=Compartments[Body],Vector=Metabolites[EC],Reference=Concentration"/>
          </ListOfChannels>
        </PlotItem>
        <PlotItem name="[NHDL]" type="Curve2D">
          <Parameter name="Line type" type="unsignedInteger" value="0"/>
          <Parameter name="Recording Activity" type="string" value="during"/>
          <ListOfChannels>
            <ChannelSpec cn="CN=Root,Model=New Model,Reference=Time"/>
            <ChannelSpec cn="CN=Root,Model=New Model,Vector=Compartments[Body],Vector=Metabolites[NHDL],Reference=Concentration"/>
          </ListOfChannels>
        </PlotItem>
        <PlotItem name="[PFC]" type="Curve2D">
          <Parameter name="Line type" type="unsignedInteger" value="0"/>
          <Parameter name="Recording Activity" type="string" value="during"/>
          <ListOfChannels>
            <ChannelSpec cn="CN=Root,Model=New Model,Reference=Time"/>
            <ChannelSpec cn="CN=Root,Model=New Model,Vector=Compartments[Body],Vector=Metabolites[PFC],Reference=Concentration"/>
          </ListOfChannels>
        </PlotItem>
        <PlotItem name="[HCE]" type="Curve2D">
          <Parameter name="Line type" type="unsignedInteger" value="0"/>
          <Parameter name="Recording Activity" type="string" value="during"/>
          <ListOfChannels>
            <ChannelSpec cn="CN=Root,Model=New Model,Reference=Time"/>
            <ChannelSpec cn="CN=Root,Model=New Model,Vector=Compartments[Body],Vector=Metabolites[HCE],Reference=Concentration"/>
          </ListOfChannels>
        </PlotItem>
        <PlotItem name="[ACAT]" type="Curve2D">
          <Parameter name="Line type" type="unsignedInteger" value="0"/>
          <Parameter name="Recording Activity" type="string" value="during"/>
          <ListOfChannels>
            <ChannelSpec cn="CN=Root,Model=New Model,Reference=Time"/>
            <ChannelSpec cn="CN=Root,Model=New Model,Vector=Compartments[Body],Vector=Metabolites[ACAT],Reference=Concentration"/>
          </ListOfChannels>
        </PlotItem>
        <PlotItem name="[CEH]" type="Curve2D">
          <Parameter name="Line type" type="unsignedInteger" value="0"/>
          <Parameter name="Recording Activity" type="string" value="during"/>
          <ListOfChannels>
            <ChannelSpec cn="CN=Root,Model=New Model,Reference=Time"/>
            <ChannelSpec cn="CN=Root,Model=New Model,Vector=Compartments[Body],Vector=Metabolites[CEH],Reference=Concentration"/>
          </ListOfChannels>
        </PlotItem>
        <PlotItem name="[VLDLC]" type="Curve2D">
          <Parameter name="Line type" type="unsignedInteger" value="0"/>
          <Parameter name="Recording Activity" type="string" value="during"/>
          <ListOfChannels>
            <ChannelSpec cn="CN=Root,Model=New Model,Reference=Time"/>
            <ChannelSpec cn="CN=Root,Model=New Model,Vector=Compartments[Body],Vector=Metabolites[VLDLC],Reference=Concentration"/>
          </ListOfChannels>
        </PlotItem>
        <PlotItem name="[HLDLRs]" type="Curve2D">
          <Parameter name="Line type" type="unsignedInteger" value="0"/>
          <Parameter name="Recording Activity" type="string" value="during"/>
          <ListOfChannels>
            <ChannelSpec cn="CN=Root,Model=New Model,Reference=Time"/>
            <ChannelSpec cn="CN=Root,Model=New Model,Vector=Compartments[Body],Vector=Metabolites[HLDLRs],Reference=Concentration"/>
          </ListOfChannels>
        </PlotItem>
        <PlotItem name="[HLDLRD]" type="Curve2D">
          <Parameter name="Line type" type="unsignedInteger" value="0"/>
          <Parameter name="Recording Activity" type="string" value="during"/>
          <ListOfChannels>
            <ChannelSpec cn="CN=Root,Model=New Model,Reference=Time"/>
            <ChannelSpec cn="CN=Root,Model=New Model,Vector=Compartments[Body],Vector=Metabolites[HLDLRD],Reference=Concentration"/>
          </ListOfChannels>
        </PlotItem>
        <PlotItem name="[IDLC]" type="Curve2D">
          <Parameter name="Line type" type="unsignedInteger" value="0"/>
          <Parameter name="Recording Activity" type="string" value="during"/>
          <ListOfChannels>
            <ChannelSpec cn="CN=Root,Model=New Model,Reference=Time"/>
            <ChannelSpec cn="CN=Root,Model=New Model,Vector=Compartments[Body],Vector=Metabolites[IDLC],Reference=Concentration"/>
          </ListOfChannels>
        </PlotItem>
        <PlotItem name="[LPL]" type="Curve2D">
          <Parameter name="Line type" type="unsignedInteger" value="0"/>
          <Parameter name="Recording Activity" type="string" value="during"/>
          <ListOfChannels>
            <ChannelSpec cn="CN=Root,Model=New Model,Reference=Time"/>
            <ChannelSpec cn="CN=Root,Model=New Model,Vector=Compartments[Body],Vector=Metabolites[LPL],Reference=Concentration"/>
          </ListOfChannels>
        </PlotItem>
        <PlotItem name="[LDLC]" type="Curve2D">
          <Parameter name="Line type" type="unsignedInteger" value="0"/>
          <Parameter name="Recording Activity" type="string" value="during"/>
          <ListOfChannels>
            <ChannelSpec cn="CN=Root,Model=New Model,Reference=Time"/>
            <ChannelSpec cn="CN=Root,Model=New Model,Vector=Compartments[Body],Vector=Metabolites[LDLC],Reference=Concentration"/>
          </ListOfChannels>
        </PlotItem>
        <PlotItem name="[HSL]" type="Curve2D">
          <Parameter name="Line type" type="unsignedInteger" value="0"/>
          <Parameter name="Recording Activity" type="string" value="during"/>
          <ListOfChannels>
            <ChannelSpec cn="CN=Root,Model=New Model,Reference=Time"/>
            <ChannelSpec cn="CN=Root,Model=New Model,Vector=Compartments[Body],Vector=Metabolites[HSL],Reference=Concentration"/>
          </ListOfChannels>
        </PlotItem>
        <PlotItem name="[PLDLRs]" type="Curve2D">
          <Parameter name="Line type" type="unsignedInteger" value="0"/>
          <Parameter name="Recording Activity" type="string" value="during"/>
          <ListOfChannels>
            <ChannelSpec cn="CN=Root,Model=New Model,Reference=Time"/>
            <ChannelSpec cn="CN=Root,Model=New Model,Vector=Compartments[Body],Vector=Metabolites[PLDLRs],Reference=Concentration"/>
          </ListOfChannels>
        </PlotItem>
        <PlotItem name="[PLDLRD]" type="Curve2D">
          <Parameter name="Line type" type="unsignedInteger" value="0"/>
          <Parameter name="Recording Activity" type="string" value="during"/>
          <ListOfChannels>
            <ChannelSpec cn="CN=Root,Model=New Model,Reference=Time"/>
            <ChannelSpec cn="CN=Root,Model=New Model,Vector=Compartments[Body],Vector=Metabolites[PLDLRD],Reference=Concentration"/>
          </ListOfChannels>
        </PlotItem>
      </ListOfPlotItems>
    </PlotSpecification>
    <PlotSpecification name="Concentrations, Volumes, and Global Quantity Values_29" type="Plot2D" active="1">
      <Parameter name="log X" type="bool" value="0"/>
      <Parameter name="log Y" type="bool" value="0"/>
      <ListOfPlotItems>
        <PlotItem name="[IC]" type="Curve2D">
          <Parameter name="Line type" type="unsignedInteger" value="0"/>
          <Parameter name="Recording Activity" type="string" value="during"/>
          <ListOfChannels>
            <ChannelSpec cn="CN=Root,Model=New Model,Reference=Time"/>
            <ChannelSpec cn="CN=Root,Model=New Model,Vector=Compartments[Body],Vector=Metabolites[IC],Reference=Concentration"/>
          </ListOfChannels>
        </PlotItem>
        <PlotItem name="[HBS]" type="Curve2D">
          <Parameter name="Line type" type="unsignedInteger" value="0"/>
          <Parameter name="Recording Activity" type="string" value="during"/>
          <ListOfChannels>
            <ChannelSpec cn="CN=Root,Model=New Model,Reference=Time"/>
            <ChannelSpec cn="CN=Root,Model=New Model,Vector=Compartments[Body],Vector=Metabolites[HBS],Reference=Concentration"/>
          </ListOfChannels>
        </PlotItem>
        <PlotItem name="[IBS]" type="Curve2D">
          <Parameter name="Line type" type="unsignedInteger" value="0"/>
          <Parameter name="Recording Activity" type="string" value="during"/>
          <ListOfChannels>
            <ChannelSpec cn="CN=Root,Model=New Model,Reference=Time"/>
            <ChannelSpec cn="CN=Root,Model=New Model,Vector=Compartments[Body],Vector=Metabolites[IBS],Reference=Concentration"/>
          </ListOfChannels>
        </PlotItem>
        <PlotItem name="[EBS]" type="Curve2D">
          <Parameter name="Line type" type="unsignedInteger" value="0"/>
          <Parameter name="Recording Activity" type="string" value="during"/>
          <ListOfChannels>
            <ChannelSpec cn="CN=Root,Model=New Model,Reference=Time"/>
            <ChannelSpec cn="CN=Root,Model=New Model,Vector=Compartments[Body],Vector=Metabolites[EBS],Reference=Concentration"/>
          </ListOfChannels>
        </PlotItem>
        <PlotItem name="[HFC]" type="Curve2D">
          <Parameter name="Line type" type="unsignedInteger" value="0"/>
          <Parameter name="Recording Activity" type="string" value="during"/>
          <ListOfChannels>
            <ChannelSpec cn="CN=Root,Model=New Model,Reference=Time"/>
            <ChannelSpec cn="CN=Root,Model=New Model,Vector=Compartments[Body],Vector=Metabolites[HFC],Reference=Concentration"/>
          </ListOfChannels>
        </PlotItem>
        <PlotItem name="[EC]" type="Curve2D">
          <Parameter name="Line type" type="unsignedInteger" value="0"/>
          <Parameter name="Recording Activity" type="string" value="during"/>
          <ListOfChannels>
            <ChannelSpec cn="CN=Root,Model=New Model,Reference=Time"/>
            <ChannelSpec cn="CN=Root,Model=New Model,Vector=Compartments[Body],Vector=Metabolites[EC],Reference=Concentration"/>
          </ListOfChannels>
        </PlotItem>
        <PlotItem name="[NHDL]" type="Curve2D">
          <Parameter name="Line type" type="unsignedInteger" value="0"/>
          <Parameter name="Recording Activity" type="string" value="during"/>
          <ListOfChannels>
            <ChannelSpec cn="CN=Root,Model=New Model,Reference=Time"/>
            <ChannelSpec cn="CN=Root,Model=New Model,Vector=Compartments[Body],Vector=Metabolites[NHDL],Reference=Concentration"/>
          </ListOfChannels>
        </PlotItem>
        <PlotItem name="[PFC]" type="Curve2D">
          <Parameter name="Line type" type="unsignedInteger" value="0"/>
          <Parameter name="Recording Activity" type="string" value="during"/>
          <ListOfChannels>
            <ChannelSpec cn="CN=Root,Model=New Model,Reference=Time"/>
            <ChannelSpec cn="CN=Root,Model=New Model,Vector=Compartments[Body],Vector=Metabolites[PFC],Reference=Concentration"/>
          </ListOfChannels>
        </PlotItem>
        <PlotItem name="[HCE]" type="Curve2D">
          <Parameter name="Line type" type="unsignedInteger" value="0"/>
          <Parameter name="Recording Activity" type="string" value="during"/>
          <ListOfChannels>
            <ChannelSpec cn="CN=Root,Model=New Model,Reference=Time"/>
            <ChannelSpec cn="CN=Root,Model=New Model,Vector=Compartments[Body],Vector=Metabolites[HCE],Reference=Concentration"/>
          </ListOfChannels>
        </PlotItem>
        <PlotItem name="[ACAT]" type="Curve2D">
          <Parameter name="Line type" type="unsignedInteger" value="0"/>
          <Parameter name="Recording Activity" type="string" value="during"/>
          <ListOfChannels>
            <ChannelSpec cn="CN=Root,Model=New Model,Reference=Time"/>
            <ChannelSpec cn="CN=Root,Model=New Model,Vector=Compartments[Body],Vector=Metabolites[ACAT],Reference=Concentration"/>
          </ListOfChannels>
        </PlotItem>
        <PlotItem name="[CEH]" type="Curve2D">
          <Parameter name="Line type" type="unsignedInteger" value="0"/>
          <Parameter name="Recording Activity" type="string" value="during"/>
          <ListOfChannels>
            <ChannelSpec cn="CN=Root,Model=New Model,Reference=Time"/>
            <ChannelSpec cn="CN=Root,Model=New Model,Vector=Compartments[Body],Vector=Metabolites[CEH],Reference=Concentration"/>
          </ListOfChannels>
        </PlotItem>
        <PlotItem name="[VLDLC]" type="Curve2D">
          <Parameter name="Line type" type="unsignedInteger" value="0"/>
          <Parameter name="Recording Activity" type="string" value="during"/>
          <ListOfChannels>
            <ChannelSpec cn="CN=Root,Model=New Model,Reference=Time"/>
            <ChannelSpec cn="CN=Root,Model=New Model,Vector=Compartments[Body],Vector=Metabolites[VLDLC],Reference=Concentration"/>
          </ListOfChannels>
        </PlotItem>
        <PlotItem name="[HLDLRs]" type="Curve2D">
          <Parameter name="Line type" type="unsignedInteger" value="0"/>
          <Parameter name="Recording Activity" type="string" value="during"/>
          <ListOfChannels>
            <ChannelSpec cn="CN=Root,Model=New Model,Reference=Time"/>
            <ChannelSpec cn="CN=Root,Model=New Model,Vector=Compartments[Body],Vector=Metabolites[HLDLRs],Reference=Concentration"/>
          </ListOfChannels>
        </PlotItem>
        <PlotItem name="[HLDLRD]" type="Curve2D">
          <Parameter name="Line type" type="unsignedInteger" value="0"/>
          <Parameter name="Recording Activity" type="string" value="during"/>
          <ListOfChannels>
            <ChannelSpec cn="CN=Root,Model=New Model,Reference=Time"/>
            <ChannelSpec cn="CN=Root,Model=New Model,Vector=Compartments[Body],Vector=Metabolites[HLDLRD],Reference=Concentration"/>
          </ListOfChannels>
        </PlotItem>
        <PlotItem name="[IDLC]" type="Curve2D">
          <Parameter name="Line type" type="unsignedInteger" value="0"/>
          <Parameter name="Recording Activity" type="string" value="during"/>
          <ListOfChannels>
            <ChannelSpec cn="CN=Root,Model=New Model,Reference=Time"/>
            <ChannelSpec cn="CN=Root,Model=New Model,Vector=Compartments[Body],Vector=Metabolites[IDLC],Reference=Concentration"/>
          </ListOfChannels>
        </PlotItem>
        <PlotItem name="[LPL]" type="Curve2D">
          <Parameter name="Line type" type="unsignedInteger" value="0"/>
          <Parameter name="Recording Activity" type="string" value="during"/>
          <ListOfChannels>
            <ChannelSpec cn="CN=Root,Model=New Model,Reference=Time"/>
            <ChannelSpec cn="CN=Root,Model=New Model,Vector=Compartments[Body],Vector=Metabolites[LPL],Reference=Concentration"/>
          </ListOfChannels>
        </PlotItem>
        <PlotItem name="[LDLC]" type="Curve2D">
          <Parameter name="Line type" type="unsignedInteger" value="0"/>
          <Parameter name="Recording Activity" type="string" value="during"/>
          <ListOfChannels>
            <ChannelSpec cn="CN=Root,Model=New Model,Reference=Time"/>
            <ChannelSpec cn="CN=Root,Model=New Model,Vector=Compartments[Body],Vector=Metabolites[LDLC],Reference=Concentration"/>
          </ListOfChannels>
        </PlotItem>
        <PlotItem name="[HSL]" type="Curve2D">
          <Parameter name="Line type" type="unsignedInteger" value="0"/>
          <Parameter name="Recording Activity" type="string" value="during"/>
          <ListOfChannels>
            <ChannelSpec cn="CN=Root,Model=New Model,Reference=Time"/>
            <ChannelSpec cn="CN=Root,Model=New Model,Vector=Compartments[Body],Vector=Metabolites[HSL],Reference=Concentration"/>
          </ListOfChannels>
        </PlotItem>
        <PlotItem name="[PLDLRs]" type="Curve2D">
          <Parameter name="Line type" type="unsignedInteger" value="0"/>
          <Parameter name="Recording Activity" type="string" value="during"/>
          <ListOfChannels>
            <ChannelSpec cn="CN=Root,Model=New Model,Reference=Time"/>
            <ChannelSpec cn="CN=Root,Model=New Model,Vector=Compartments[Body],Vector=Metabolites[PLDLRs],Reference=Concentration"/>
          </ListOfChannels>
        </PlotItem>
        <PlotItem name="[PLDLRD]" type="Curve2D">
          <Parameter name="Line type" type="unsignedInteger" value="0"/>
          <Parameter name="Recording Activity" type="string" value="during"/>
          <ListOfChannels>
            <ChannelSpec cn="CN=Root,Model=New Model,Reference=Time"/>
            <ChannelSpec cn="CN=Root,Model=New Model,Vector=Compartments[Body],Vector=Metabolites[PLDLRD],Reference=Concentration"/>
          </ListOfChannels>
        </PlotItem>
        <PlotItem name="[PCE]" type="Curve2D">
          <Parameter name="Line type" type="unsignedInteger" value="0"/>
          <Parameter name="Recording Activity" type="string" value="during"/>
          <ListOfChannels>
            <ChannelSpec cn="CN=Root,Model=New Model,Reference=Time"/>
            <ChannelSpec cn="CN=Root,Model=New Model,Vector=Compartments[Body],Vector=Metabolites[PCE],Reference=Concentration"/>
          </ListOfChannels>
        </PlotItem>
      </ListOfPlotItems>
    </PlotSpecification>
    <PlotSpecification name="Concentrations, Volumes, and Global Quantity Values_30" type="Plot2D" active="1">
      <Parameter name="log X" type="bool" value="0"/>
      <Parameter name="log Y" type="bool" value="0"/>
      <ListOfPlotItems>
        <PlotItem name="[IC]" type="Curve2D">
          <Parameter name="Line type" type="unsignedInteger" value="0"/>
          <Parameter name="Recording Activity" type="string" value="during"/>
          <ListOfChannels>
            <ChannelSpec cn="CN=Root,Model=New Model,Reference=Time"/>
            <ChannelSpec cn="CN=Root,Model=New Model,Vector=Compartments[Body],Vector=Metabolites[IC],Reference=Concentration"/>
          </ListOfChannels>
        </PlotItem>
        <PlotItem name="[HBS]" type="Curve2D">
          <Parameter name="Line type" type="unsignedInteger" value="0"/>
          <Parameter name="Recording Activity" type="string" value="during"/>
          <ListOfChannels>
            <ChannelSpec cn="CN=Root,Model=New Model,Reference=Time"/>
            <ChannelSpec cn="CN=Root,Model=New Model,Vector=Compartments[Body],Vector=Metabolites[HBS],Reference=Concentration"/>
          </ListOfChannels>
        </PlotItem>
        <PlotItem name="[IBS]" type="Curve2D">
          <Parameter name="Line type" type="unsignedInteger" value="0"/>
          <Parameter name="Recording Activity" type="string" value="during"/>
          <ListOfChannels>
            <ChannelSpec cn="CN=Root,Model=New Model,Reference=Time"/>
            <ChannelSpec cn="CN=Root,Model=New Model,Vector=Compartments[Body],Vector=Metabolites[IBS],Reference=Concentration"/>
          </ListOfChannels>
        </PlotItem>
        <PlotItem name="[EBS]" type="Curve2D">
          <Parameter name="Line type" type="unsignedInteger" value="0"/>
          <Parameter name="Recording Activity" type="string" value="during"/>
          <ListOfChannels>
            <ChannelSpec cn="CN=Root,Model=New Model,Reference=Time"/>
            <ChannelSpec cn="CN=Root,Model=New Model,Vector=Compartments[Body],Vector=Metabolites[EBS],Reference=Concentration"/>
          </ListOfChannels>
        </PlotItem>
        <PlotItem name="[HFC]" type="Curve2D">
          <Parameter name="Line type" type="unsignedInteger" value="0"/>
          <Parameter name="Recording Activity" type="string" value="during"/>
          <ListOfChannels>
            <ChannelSpec cn="CN=Root,Model=New Model,Reference=Time"/>
            <ChannelSpec cn="CN=Root,Model=New Model,Vector=Compartments[Body],Vector=Metabolites[HFC],Reference=Concentration"/>
          </ListOfChannels>
        </PlotItem>
        <PlotItem name="[EC]" type="Curve2D">
          <Parameter name="Line type" type="unsignedInteger" value="0"/>
          <Parameter name="Recording Activity" type="string" value="during"/>
          <ListOfChannels>
            <ChannelSpec cn="CN=Root,Model=New Model,Reference=Time"/>
            <ChannelSpec cn="CN=Root,Model=New Model,Vector=Compartments[Body],Vector=Metabolites[EC],Reference=Concentration"/>
          </ListOfChannels>
        </PlotItem>
        <PlotItem name="[NHDL]" type="Curve2D">
          <Parameter name="Line type" type="unsignedInteger" value="0"/>
          <Parameter name="Recording Activity" type="string" value="during"/>
          <ListOfChannels>
            <ChannelSpec cn="CN=Root,Model=New Model,Reference=Time"/>
            <ChannelSpec cn="CN=Root,Model=New Model,Vector=Compartments[Body],Vector=Metabolites[NHDL],Reference=Concentration"/>
          </ListOfChannels>
        </PlotItem>
        <PlotItem name="[PFC]" type="Curve2D">
          <Parameter name="Line type" type="unsignedInteger" value="0"/>
          <Parameter name="Recording Activity" type="string" value="during"/>
          <ListOfChannels>
            <ChannelSpec cn="CN=Root,Model=New Model,Reference=Time"/>
            <ChannelSpec cn="CN=Root,Model=New Model,Vector=Compartments[Body],Vector=Metabolites[PFC],Reference=Concentration"/>
          </ListOfChannels>
        </PlotItem>
        <PlotItem name="[HCE]" type="Curve2D">
          <Parameter name="Line type" type="unsignedInteger" value="0"/>
          <Parameter name="Recording Activity" type="string" value="during"/>
          <ListOfChannels>
            <ChannelSpec cn="CN=Root,Model=New Model,Reference=Time"/>
            <ChannelSpec cn="CN=Root,Model=New Model,Vector=Compartments[Body],Vector=Metabolites[HCE],Reference=Concentration"/>
          </ListOfChannels>
        </PlotItem>
        <PlotItem name="[ACAT]" type="Curve2D">
          <Parameter name="Line type" type="unsignedInteger" value="0"/>
          <Parameter name="Recording Activity" type="string" value="during"/>
          <ListOfChannels>
            <ChannelSpec cn="CN=Root,Model=New Model,Reference=Time"/>
            <ChannelSpec cn="CN=Root,Model=New Model,Vector=Compartments[Body],Vector=Metabolites[ACAT],Reference=Concentration"/>
          </ListOfChannels>
        </PlotItem>
        <PlotItem name="[CEH]" type="Curve2D">
          <Parameter name="Line type" type="unsignedInteger" value="0"/>
          <Parameter name="Recording Activity" type="string" value="during"/>
          <ListOfChannels>
            <ChannelSpec cn="CN=Root,Model=New Model,Reference=Time"/>
            <ChannelSpec cn="CN=Root,Model=New Model,Vector=Compartments[Body],Vector=Metabolites[CEH],Reference=Concentration"/>
          </ListOfChannels>
        </PlotItem>
        <PlotItem name="[VLDLC]" type="Curve2D">
          <Parameter name="Line type" type="unsignedInteger" value="0"/>
          <Parameter name="Recording Activity" type="string" value="during"/>
          <ListOfChannels>
            <ChannelSpec cn="CN=Root,Model=New Model,Reference=Time"/>
            <ChannelSpec cn="CN=Root,Model=New Model,Vector=Compartments[Body],Vector=Metabolites[VLDLC],Reference=Concentration"/>
          </ListOfChannels>
        </PlotItem>
        <PlotItem name="[HLDLRs]" type="Curve2D">
          <Parameter name="Line type" type="unsignedInteger" value="0"/>
          <Parameter name="Recording Activity" type="string" value="during"/>
          <ListOfChannels>
            <ChannelSpec cn="CN=Root,Model=New Model,Reference=Time"/>
            <ChannelSpec cn="CN=Root,Model=New Model,Vector=Compartments[Body],Vector=Metabolites[HLDLRs],Reference=Concentration"/>
          </ListOfChannels>
        </PlotItem>
        <PlotItem name="[HLDLRD]" type="Curve2D">
          <Parameter name="Line type" type="unsignedInteger" value="0"/>
          <Parameter name="Recording Activity" type="string" value="during"/>
          <ListOfChannels>
            <ChannelSpec cn="CN=Root,Model=New Model,Reference=Time"/>
            <ChannelSpec cn="CN=Root,Model=New Model,Vector=Compartments[Body],Vector=Metabolites[HLDLRD],Reference=Concentration"/>
          </ListOfChannels>
        </PlotItem>
        <PlotItem name="[IDLC]" type="Curve2D">
          <Parameter name="Line type" type="unsignedInteger" value="0"/>
          <Parameter name="Recording Activity" type="string" value="during"/>
          <ListOfChannels>
            <ChannelSpec cn="CN=Root,Model=New Model,Reference=Time"/>
            <ChannelSpec cn="CN=Root,Model=New Model,Vector=Compartments[Body],Vector=Metabolites[IDLC],Reference=Concentration"/>
          </ListOfChannels>
        </PlotItem>
        <PlotItem name="[LPL]" type="Curve2D">
          <Parameter name="Line type" type="unsignedInteger" value="0"/>
          <Parameter name="Recording Activity" type="string" value="during"/>
          <ListOfChannels>
            <ChannelSpec cn="CN=Root,Model=New Model,Reference=Time"/>
            <ChannelSpec cn="CN=Root,Model=New Model,Vector=Compartments[Body],Vector=Metabolites[LPL],Reference=Concentration"/>
          </ListOfChannels>
        </PlotItem>
        <PlotItem name="[LDLC]" type="Curve2D">
          <Parameter name="Line type" type="unsignedInteger" value="0"/>
          <Parameter name="Recording Activity" type="string" value="during"/>
          <ListOfChannels>
            <ChannelSpec cn="CN=Root,Model=New Model,Reference=Time"/>
            <ChannelSpec cn="CN=Root,Model=New Model,Vector=Compartments[Body],Vector=Metabolites[LDLC],Reference=Concentration"/>
          </ListOfChannels>
        </PlotItem>
        <PlotItem name="[HSL]" type="Curve2D">
          <Parameter name="Line type" type="unsignedInteger" value="0"/>
          <Parameter name="Recording Activity" type="string" value="during"/>
          <ListOfChannels>
            <ChannelSpec cn="CN=Root,Model=New Model,Reference=Time"/>
            <ChannelSpec cn="CN=Root,Model=New Model,Vector=Compartments[Body],Vector=Metabolites[HSL],Reference=Concentration"/>
          </ListOfChannels>
        </PlotItem>
        <PlotItem name="[PLDLRs]" type="Curve2D">
          <Parameter name="Line type" type="unsignedInteger" value="0"/>
          <Parameter name="Recording Activity" type="string" value="during"/>
          <ListOfChannels>
            <ChannelSpec cn="CN=Root,Model=New Model,Reference=Time"/>
            <ChannelSpec cn="CN=Root,Model=New Model,Vector=Compartments[Body],Vector=Metabolites[PLDLRs],Reference=Concentration"/>
          </ListOfChannels>
        </PlotItem>
        <PlotItem name="[PLDLRD]" type="Curve2D">
          <Parameter name="Line type" type="unsignedInteger" value="0"/>
          <Parameter name="Recording Activity" type="string" value="during"/>
          <ListOfChannels>
            <ChannelSpec cn="CN=Root,Model=New Model,Reference=Time"/>
            <ChannelSpec cn="CN=Root,Model=New Model,Vector=Compartments[Body],Vector=Metabolites[PLDLRD],Reference=Concentration"/>
          </ListOfChannels>
        </PlotItem>
        <PlotItem name="[PCE]" type="Curve2D">
          <Parameter name="Line type" type="unsignedInteger" value="0"/>
          <Parameter name="Recording Activity" type="string" value="during"/>
          <ListOfChannels>
            <ChannelSpec cn="CN=Root,Model=New Model,Reference=Time"/>
            <ChannelSpec cn="CN=Root,Model=New Model,Vector=Compartments[Body],Vector=Metabolites[PCE],Reference=Concentration"/>
          </ListOfChannels>
        </PlotItem>
        <PlotItem name="[PSS]" type="Curve2D">
          <Parameter name="Line type" type="unsignedInteger" value="0"/>
          <Parameter name="Recording Activity" type="string" value="during"/>
          <ListOfChannels>
            <ChannelSpec cn="CN=Root,Model=New Model,Reference=Time"/>
            <ChannelSpec cn="CN=Root,Model=New Model,Vector=Compartments[Body],Vector=Metabolites[PSS],Reference=Concentration"/>
          </ListOfChannels>
        </PlotItem>
      </ListOfPlotItems>
    </PlotSpecification>
    <PlotSpecification name="Concentrations, Volumes, and Global Quantity Values_31" type="Plot2D" active="1">
      <Parameter name="log X" type="bool" value="0"/>
      <Parameter name="log Y" type="bool" value="0"/>
      <ListOfPlotItems>
        <PlotItem name="[IC]" type="Curve2D">
          <Parameter name="Line type" type="unsignedInteger" value="0"/>
          <Parameter name="Recording Activity" type="string" value="during"/>
          <ListOfChannels>
            <ChannelSpec cn="CN=Root,Model=New Model,Reference=Time"/>
            <ChannelSpec cn="CN=Root,Model=New Model,Vector=Compartments[Body],Vector=Metabolites[IC],Reference=Concentration"/>
          </ListOfChannels>
        </PlotItem>
        <PlotItem name="[HBS]" type="Curve2D">
          <Parameter name="Line type" type="unsignedInteger" value="0"/>
          <Parameter name="Recording Activity" type="string" value="during"/>
          <ListOfChannels>
            <ChannelSpec cn="CN=Root,Model=New Model,Reference=Time"/>
            <ChannelSpec cn="CN=Root,Model=New Model,Vector=Compartments[Body],Vector=Metabolites[HBS],Reference=Concentration"/>
          </ListOfChannels>
        </PlotItem>
        <PlotItem name="[IBS]" type="Curve2D">
          <Parameter name="Line type" type="unsignedInteger" value="0"/>
          <Parameter name="Recording Activity" type="string" value="during"/>
          <ListOfChannels>
            <ChannelSpec cn="CN=Root,Model=New Model,Reference=Time"/>
            <ChannelSpec cn="CN=Root,Model=New Model,Vector=Compartments[Body],Vector=Metabolites[IBS],Reference=Concentration"/>
          </ListOfChannels>
        </PlotItem>
        <PlotItem name="[EBS]" type="Curve2D">
          <Parameter name="Line type" type="unsignedInteger" value="0"/>
          <Parameter name="Recording Activity" type="string" value="during"/>
          <ListOfChannels>
            <ChannelSpec cn="CN=Root,Model=New Model,Reference=Time"/>
            <ChannelSpec cn="CN=Root,Model=New Model,Vector=Compartments[Body],Vector=Metabolites[EBS],Reference=Concentration"/>
          </ListOfChannels>
        </PlotItem>
        <PlotItem name="[HFC]" type="Curve2D">
          <Parameter name="Line type" type="unsignedInteger" value="0"/>
          <Parameter name="Recording Activity" type="string" value="during"/>
          <ListOfChannels>
            <ChannelSpec cn="CN=Root,Model=New Model,Reference=Time"/>
            <ChannelSpec cn="CN=Root,Model=New Model,Vector=Compartments[Body],Vector=Metabolites[HFC],Reference=Concentration"/>
          </ListOfChannels>
        </PlotItem>
        <PlotItem name="[EC]" type="Curve2D">
          <Parameter name="Line type" type="unsignedInteger" value="0"/>
          <Parameter name="Recording Activity" type="string" value="during"/>
          <ListOfChannels>
            <ChannelSpec cn="CN=Root,Model=New Model,Reference=Time"/>
            <ChannelSpec cn="CN=Root,Model=New Model,Vector=Compartments[Body],Vector=Metabolites[EC],Reference=Concentration"/>
          </ListOfChannels>
        </PlotItem>
        <PlotItem name="[NHDL]" type="Curve2D">
          <Parameter name="Line type" type="unsignedInteger" value="0"/>
          <Parameter name="Recording Activity" type="string" value="during"/>
          <ListOfChannels>
            <ChannelSpec cn="CN=Root,Model=New Model,Reference=Time"/>
            <ChannelSpec cn="CN=Root,Model=New Model,Vector=Compartments[Body],Vector=Metabolites[NHDL],Reference=Concentration"/>
          </ListOfChannels>
        </PlotItem>
        <PlotItem name="[PFC]" type="Curve2D">
          <Parameter name="Line type" type="unsignedInteger" value="0"/>
          <Parameter name="Recording Activity" type="string" value="during"/>
          <ListOfChannels>
            <ChannelSpec cn="CN=Root,Model=New Model,Reference=Time"/>
            <ChannelSpec cn="CN=Root,Model=New Model,Vector=Compartments[Body],Vector=Metabolites[PFC],Reference=Concentration"/>
          </ListOfChannels>
        </PlotItem>
        <PlotItem name="[HCE]" type="Curve2D">
          <Parameter name="Line type" type="unsignedInteger" value="0"/>
          <Parameter name="Recording Activity" type="string" value="during"/>
          <ListOfChannels>
            <ChannelSpec cn="CN=Root,Model=New Model,Reference=Time"/>
            <ChannelSpec cn="CN=Root,Model=New Model,Vector=Compartments[Body],Vector=Metabolites[HCE],Reference=Concentration"/>
          </ListOfChannels>
        </PlotItem>
        <PlotItem name="[ACAT]" type="Curve2D">
          <Parameter name="Line type" type="unsignedInteger" value="0"/>
          <Parameter name="Recording Activity" type="string" value="during"/>
          <ListOfChannels>
            <ChannelSpec cn="CN=Root,Model=New Model,Reference=Time"/>
            <ChannelSpec cn="CN=Root,Model=New Model,Vector=Compartments[Body],Vector=Metabolites[ACAT],Reference=Concentration"/>
          </ListOfChannels>
        </PlotItem>
        <PlotItem name="[CEH]" type="Curve2D">
          <Parameter name="Line type" type="unsignedInteger" value="0"/>
          <Parameter name="Recording Activity" type="string" value="during"/>
          <ListOfChannels>
            <ChannelSpec cn="CN=Root,Model=New Model,Reference=Time"/>
            <ChannelSpec cn="CN=Root,Model=New Model,Vector=Compartments[Body],Vector=Metabolites[CEH],Reference=Concentration"/>
          </ListOfChannels>
        </PlotItem>
        <PlotItem name="[VLDLC]" type="Curve2D">
          <Parameter name="Line type" type="unsignedInteger" value="0"/>
          <Parameter name="Recording Activity" type="string" value="during"/>
          <ListOfChannels>
            <ChannelSpec cn="CN=Root,Model=New Model,Reference=Time"/>
            <ChannelSpec cn="CN=Root,Model=New Model,Vector=Compartments[Body],Vector=Metabolites[VLDLC],Reference=Concentration"/>
          </ListOfChannels>
        </PlotItem>
        <PlotItem name="[HLDLRs]" type="Curve2D">
          <Parameter name="Line type" type="unsignedInteger" value="0"/>
          <Parameter name="Recording Activity" type="string" value="during"/>
          <ListOfChannels>
            <ChannelSpec cn="CN=Root,Model=New Model,Reference=Time"/>
            <ChannelSpec cn="CN=Root,Model=New Model,Vector=Compartments[Body],Vector=Metabolites[HLDLRs],Reference=Concentration"/>
          </ListOfChannels>
        </PlotItem>
        <PlotItem name="[HLDLRD]" type="Curve2D">
          <Parameter name="Line type" type="unsignedInteger" value="0"/>
          <Parameter name="Recording Activity" type="string" value="during"/>
          <ListOfChannels>
            <ChannelSpec cn="CN=Root,Model=New Model,Reference=Time"/>
            <ChannelSpec cn="CN=Root,Model=New Model,Vector=Compartments[Body],Vector=Metabolites[HLDLRD],Reference=Concentration"/>
          </ListOfChannels>
        </PlotItem>
        <PlotItem name="[IDLC]" type="Curve2D">
          <Parameter name="Line type" type="unsignedInteger" value="0"/>
          <Parameter name="Recording Activity" type="string" value="during"/>
          <ListOfChannels>
            <ChannelSpec cn="CN=Root,Model=New Model,Reference=Time"/>
            <ChannelSpec cn="CN=Root,Model=New Model,Vector=Compartments[Body],Vector=Metabolites[IDLC],Reference=Concentration"/>
          </ListOfChannels>
        </PlotItem>
        <PlotItem name="[LPL]" type="Curve2D">
          <Parameter name="Line type" type="unsignedInteger" value="0"/>
          <Parameter name="Recording Activity" type="string" value="during"/>
          <ListOfChannels>
            <ChannelSpec cn="CN=Root,Model=New Model,Reference=Time"/>
            <ChannelSpec cn="CN=Root,Model=New Model,Vector=Compartments[Body],Vector=Metabolites[LPL],Reference=Concentration"/>
          </ListOfChannels>
        </PlotItem>
        <PlotItem name="[LDLC]" type="Curve2D">
          <Parameter name="Line type" type="unsignedInteger" value="0"/>
          <Parameter name="Recording Activity" type="string" value="during"/>
          <ListOfChannels>
            <ChannelSpec cn="CN=Root,Model=New Model,Reference=Time"/>
            <ChannelSpec cn="CN=Root,Model=New Model,Vector=Compartments[Body],Vector=Metabolites[LDLC],Reference=Concentration"/>
          </ListOfChannels>
        </PlotItem>
        <PlotItem name="[HSL]" type="Curve2D">
          <Parameter name="Line type" type="unsignedInteger" value="0"/>
          <Parameter name="Recording Activity" type="string" value="during"/>
          <ListOfChannels>
            <ChannelSpec cn="CN=Root,Model=New Model,Reference=Time"/>
            <ChannelSpec cn="CN=Root,Model=New Model,Vector=Compartments[Body],Vector=Metabolites[HSL],Reference=Concentration"/>
          </ListOfChannels>
        </PlotItem>
        <PlotItem name="[PLDLRs]" type="Curve2D">
          <Parameter name="Line type" type="unsignedInteger" value="0"/>
          <Parameter name="Recording Activity" type="string" value="during"/>
          <ListOfChannels>
            <ChannelSpec cn="CN=Root,Model=New Model,Reference=Time"/>
            <ChannelSpec cn="CN=Root,Model=New Model,Vector=Compartments[Body],Vector=Metabolites[PLDLRs],Reference=Concentration"/>
          </ListOfChannels>
        </PlotItem>
        <PlotItem name="[PLDLRD]" type="Curve2D">
          <Parameter name="Line type" type="unsignedInteger" value="0"/>
          <Parameter name="Recording Activity" type="string" value="during"/>
          <ListOfChannels>
            <ChannelSpec cn="CN=Root,Model=New Model,Reference=Time"/>
            <ChannelSpec cn="CN=Root,Model=New Model,Vector=Compartments[Body],Vector=Metabolites[PLDLRD],Reference=Concentration"/>
          </ListOfChannels>
        </PlotItem>
        <PlotItem name="[PCE]" type="Curve2D">
          <Parameter name="Line type" type="unsignedInteger" value="0"/>
          <Parameter name="Recording Activity" type="string" value="during"/>
          <ListOfChannels>
            <ChannelSpec cn="CN=Root,Model=New Model,Reference=Time"/>
            <ChannelSpec cn="CN=Root,Model=New Model,Vector=Compartments[Body],Vector=Metabolites[PCE],Reference=Concentration"/>
          </ListOfChannels>
        </PlotItem>
        <PlotItem name="[PSS]" type="Curve2D">
          <Parameter name="Line type" type="unsignedInteger" value="0"/>
          <Parameter name="Recording Activity" type="string" value="during"/>
          <ListOfChannels>
            <ChannelSpec cn="CN=Root,Model=New Model,Reference=Time"/>
            <ChannelSpec cn="CN=Root,Model=New Model,Vector=Compartments[Body],Vector=Metabolites[PSS],Reference=Concentration"/>
          </ListOfChannels>
        </PlotItem>
        <PlotItem name="[HDLC]" type="Curve2D">
          <Parameter name="Line type" type="unsignedInteger" value="0"/>
          <Parameter name="Recording Activity" type="string" value="during"/>
          <ListOfChannels>
            <ChannelSpec cn="CN=Root,Model=New Model,Reference=Time"/>
            <ChannelSpec cn="CN=Root,Model=New Model,Vector=Compartments[Body],Vector=Metabolites[HDLC],Reference=Concentration"/>
          </ListOfChannels>
        </PlotItem>
        <PlotItem name="[LCAT]" type="Curve2D">
          <Parameter name="Line type" type="unsignedInteger" value="0"/>
          <Parameter name="Recording Activity" type="string" value="during"/>
          <ListOfChannels>
            <ChannelSpec cn="CN=Root,Model=New Model,Reference=Time"/>
            <ChannelSpec cn="CN=Root,Model=New Model,Vector=Compartments[Body],Vector=Metabolites[LCAT],Reference=Concentration"/>
          </ListOfChannels>
        </PlotItem>
      </ListOfPlotItems>
    </PlotSpecification>
    <PlotSpecification name="Concentrations, Volumes, and Global Quantity Values_32" type="Plot2D" active="1">
      <Parameter name="log X" type="bool" value="0"/>
      <Parameter name="log Y" type="bool" value="0"/>
      <ListOfPlotItems>
        <PlotItem name="[IC]" type="Curve2D">
          <Parameter name="Line type" type="unsignedInteger" value="0"/>
          <Parameter name="Recording Activity" type="string" value="during"/>
          <ListOfChannels>
            <ChannelSpec cn="CN=Root,Model=New Model,Reference=Time"/>
            <ChannelSpec cn="CN=Root,Model=New Model,Vector=Compartments[Body],Vector=Metabolites[IC],Reference=Concentration"/>
          </ListOfChannels>
        </PlotItem>
        <PlotItem name="[HBS]" type="Curve2D">
          <Parameter name="Line type" type="unsignedInteger" value="0"/>
          <Parameter name="Recording Activity" type="string" value="during"/>
          <ListOfChannels>
            <ChannelSpec cn="CN=Root,Model=New Model,Reference=Time"/>
            <ChannelSpec cn="CN=Root,Model=New Model,Vector=Compartments[Body],Vector=Metabolites[HBS],Reference=Concentration"/>
          </ListOfChannels>
        </PlotItem>
        <PlotItem name="[IBS]" type="Curve2D">
          <Parameter name="Line type" type="unsignedInteger" value="0"/>
          <Parameter name="Recording Activity" type="string" value="during"/>
          <ListOfChannels>
            <ChannelSpec cn="CN=Root,Model=New Model,Reference=Time"/>
            <ChannelSpec cn="CN=Root,Model=New Model,Vector=Compartments[Body],Vector=Metabolites[IBS],Reference=Concentration"/>
          </ListOfChannels>
        </PlotItem>
        <PlotItem name="[EBS]" type="Curve2D">
          <Parameter name="Line type" type="unsignedInteger" value="0"/>
          <Parameter name="Recording Activity" type="string" value="during"/>
          <ListOfChannels>
            <ChannelSpec cn="CN=Root,Model=New Model,Reference=Time"/>
            <ChannelSpec cn="CN=Root,Model=New Model,Vector=Compartments[Body],Vector=Metabolites[EBS],Reference=Concentration"/>
          </ListOfChannels>
        </PlotItem>
        <PlotItem name="[HFC]" type="Curve2D">
          <Parameter name="Line type" type="unsignedInteger" value="0"/>
          <Parameter name="Recording Activity" type="string" value="during"/>
          <ListOfChannels>
            <ChannelSpec cn="CN=Root,Model=New Model,Reference=Time"/>
            <ChannelSpec cn="CN=Root,Model=New Model,Vector=Compartments[Body],Vector=Metabolites[HFC],Reference=Concentration"/>
          </ListOfChannels>
        </PlotItem>
        <PlotItem name="[EC]" type="Curve2D">
          <Parameter name="Line type" type="unsignedInteger" value="0"/>
          <Parameter name="Recording Activity" type="string" value="during"/>
          <ListOfChannels>
            <ChannelSpec cn="CN=Root,Model=New Model,Reference=Time"/>
            <ChannelSpec cn="CN=Root,Model=New Model,Vector=Compartments[Body],Vector=Metabolites[EC],Reference=Concentration"/>
          </ListOfChannels>
        </PlotItem>
        <PlotItem name="[NHDL]" type="Curve2D">
          <Parameter name="Line type" type="unsignedInteger" value="0"/>
          <Parameter name="Recording Activity" type="string" value="during"/>
          <ListOfChannels>
            <ChannelSpec cn="CN=Root,Model=New Model,Reference=Time"/>
            <ChannelSpec cn="CN=Root,Model=New Model,Vector=Compartments[Body],Vector=Metabolites[NHDL],Reference=Concentration"/>
          </ListOfChannels>
        </PlotItem>
        <PlotItem name="[PFC]" type="Curve2D">
          <Parameter name="Line type" type="unsignedInteger" value="0"/>
          <Parameter name="Recording Activity" type="string" value="during"/>
          <ListOfChannels>
            <ChannelSpec cn="CN=Root,Model=New Model,Reference=Time"/>
            <ChannelSpec cn="CN=Root,Model=New Model,Vector=Compartments[Body],Vector=Metabolites[PFC],Reference=Concentration"/>
          </ListOfChannels>
        </PlotItem>
        <PlotItem name="[HCE]" type="Curve2D">
          <Parameter name="Line type" type="unsignedInteger" value="0"/>
          <Parameter name="Recording Activity" type="string" value="during"/>
          <ListOfChannels>
            <ChannelSpec cn="CN=Root,Model=New Model,Reference=Time"/>
            <ChannelSpec cn="CN=Root,Model=New Model,Vector=Compartments[Body],Vector=Metabolites[HCE],Reference=Concentration"/>
          </ListOfChannels>
        </PlotItem>
        <PlotItem name="[ACAT]" type="Curve2D">
          <Parameter name="Line type" type="unsignedInteger" value="0"/>
          <Parameter name="Recording Activity" type="string" value="during"/>
          <ListOfChannels>
            <ChannelSpec cn="CN=Root,Model=New Model,Reference=Time"/>
            <ChannelSpec cn="CN=Root,Model=New Model,Vector=Compartments[Body],Vector=Metabolites[ACAT],Reference=Concentration"/>
          </ListOfChannels>
        </PlotItem>
        <PlotItem name="[CEH]" type="Curve2D">
          <Parameter name="Line type" type="unsignedInteger" value="0"/>
          <Parameter name="Recording Activity" type="string" value="during"/>
          <ListOfChannels>
            <ChannelSpec cn="CN=Root,Model=New Model,Reference=Time"/>
            <ChannelSpec cn="CN=Root,Model=New Model,Vector=Compartments[Body],Vector=Metabolites[CEH],Reference=Concentration"/>
          </ListOfChannels>
        </PlotItem>
        <PlotItem name="[VLDLC]" type="Curve2D">
          <Parameter name="Line type" type="unsignedInteger" value="0"/>
          <Parameter name="Recording Activity" type="string" value="during"/>
          <ListOfChannels>
            <ChannelSpec cn="CN=Root,Model=New Model,Reference=Time"/>
            <ChannelSpec cn="CN=Root,Model=New Model,Vector=Compartments[Body],Vector=Metabolites[VLDLC],Reference=Concentration"/>
          </ListOfChannels>
        </PlotItem>
        <PlotItem name="[HLDLRs]" type="Curve2D">
          <Parameter name="Line type" type="unsignedInteger" value="0"/>
          <Parameter name="Recording Activity" type="string" value="during"/>
          <ListOfChannels>
            <ChannelSpec cn="CN=Root,Model=New Model,Reference=Time"/>
            <ChannelSpec cn="CN=Root,Model=New Model,Vector=Compartments[Body],Vector=Metabolites[HLDLRs],Reference=Concentration"/>
          </ListOfChannels>
        </PlotItem>
        <PlotItem name="[HLDLRD]" type="Curve2D">
          <Parameter name="Line type" type="unsignedInteger" value="0"/>
          <Parameter name="Recording Activity" type="string" value="during"/>
          <ListOfChannels>
            <ChannelSpec cn="CN=Root,Model=New Model,Reference=Time"/>
            <ChannelSpec cn="CN=Root,Model=New Model,Vector=Compartments[Body],Vector=Metabolites[HLDLRD],Reference=Concentration"/>
          </ListOfChannels>
        </PlotItem>
        <PlotItem name="[IDLC]" type="Curve2D">
          <Parameter name="Line type" type="unsignedInteger" value="0"/>
          <Parameter name="Recording Activity" type="string" value="during"/>
          <ListOfChannels>
            <ChannelSpec cn="CN=Root,Model=New Model,Reference=Time"/>
            <ChannelSpec cn="CN=Root,Model=New Model,Vector=Compartments[Body],Vector=Metabolites[IDLC],Reference=Concentration"/>
          </ListOfChannels>
        </PlotItem>
        <PlotItem name="[LPL]" type="Curve2D">
          <Parameter name="Line type" type="unsignedInteger" value="0"/>
          <Parameter name="Recording Activity" type="string" value="during"/>
          <ListOfChannels>
            <ChannelSpec cn="CN=Root,Model=New Model,Reference=Time"/>
            <ChannelSpec cn="CN=Root,Model=New Model,Vector=Compartments[Body],Vector=Metabolites[LPL],Reference=Concentration"/>
          </ListOfChannels>
        </PlotItem>
        <PlotItem name="[LDLC]" type="Curve2D">
          <Parameter name="Line type" type="unsignedInteger" value="0"/>
          <Parameter name="Recording Activity" type="string" value="during"/>
          <ListOfChannels>
            <ChannelSpec cn="CN=Root,Model=New Model,Reference=Time"/>
            <ChannelSpec cn="CN=Root,Model=New Model,Vector=Compartments[Body],Vector=Metabolites[LDLC],Reference=Concentration"/>
          </ListOfChannels>
        </PlotItem>
        <PlotItem name="[HSL]" type="Curve2D">
          <Parameter name="Line type" type="unsignedInteger" value="0"/>
          <Parameter name="Recording Activity" type="string" value="during"/>
          <ListOfChannels>
            <ChannelSpec cn="CN=Root,Model=New Model,Reference=Time"/>
            <ChannelSpec cn="CN=Root,Model=New Model,Vector=Compartments[Body],Vector=Metabolites[HSL],Reference=Concentration"/>
          </ListOfChannels>
        </PlotItem>
        <PlotItem name="[PLDLRs]" type="Curve2D">
          <Parameter name="Line type" type="unsignedInteger" value="0"/>
          <Parameter name="Recording Activity" type="string" value="during"/>
          <ListOfChannels>
            <ChannelSpec cn="CN=Root,Model=New Model,Reference=Time"/>
            <ChannelSpec cn="CN=Root,Model=New Model,Vector=Compartments[Body],Vector=Metabolites[PLDLRs],Reference=Concentration"/>
          </ListOfChannels>
        </PlotItem>
        <PlotItem name="[PLDLRD]" type="Curve2D">
          <Parameter name="Line type" type="unsignedInteger" value="0"/>
          <Parameter name="Recording Activity" type="string" value="during"/>
          <ListOfChannels>
            <ChannelSpec cn="CN=Root,Model=New Model,Reference=Time"/>
            <ChannelSpec cn="CN=Root,Model=New Model,Vector=Compartments[Body],Vector=Metabolites[PLDLRD],Reference=Concentration"/>
          </ListOfChannels>
        </PlotItem>
        <PlotItem name="[PCE]" type="Curve2D">
          <Parameter name="Line type" type="unsignedInteger" value="0"/>
          <Parameter name="Recording Activity" type="string" value="during"/>
          <ListOfChannels>
            <ChannelSpec cn="CN=Root,Model=New Model,Reference=Time"/>
            <ChannelSpec cn="CN=Root,Model=New Model,Vector=Compartments[Body],Vector=Metabolites[PCE],Reference=Concentration"/>
          </ListOfChannels>
        </PlotItem>
        <PlotItem name="[PSS]" type="Curve2D">
          <Parameter name="Line type" type="unsignedInteger" value="0"/>
          <Parameter name="Recording Activity" type="string" value="during"/>
          <ListOfChannels>
            <ChannelSpec cn="CN=Root,Model=New Model,Reference=Time"/>
            <ChannelSpec cn="CN=Root,Model=New Model,Vector=Compartments[Body],Vector=Metabolites[PSS],Reference=Concentration"/>
          </ListOfChannels>
        </PlotItem>
        <PlotItem name="[HDLC]" type="Curve2D">
          <Parameter name="Line type" type="unsignedInteger" value="0"/>
          <Parameter name="Recording Activity" type="string" value="during"/>
          <ListOfChannels>
            <ChannelSpec cn="CN=Root,Model=New Model,Reference=Time"/>
            <ChannelSpec cn="CN=Root,Model=New Model,Vector=Compartments[Body],Vector=Metabolites[HDLC],Reference=Concentration"/>
          </ListOfChannels>
        </PlotItem>
        <PlotItem name="[LCAT]" type="Curve2D">
          <Parameter name="Line type" type="unsignedInteger" value="0"/>
          <Parameter name="Recording Activity" type="string" value="during"/>
          <ListOfChannels>
            <ChannelSpec cn="CN=Root,Model=New Model,Reference=Time"/>
            <ChannelSpec cn="CN=Root,Model=New Model,Vector=Compartments[Body],Vector=Metabolites[LCAT],Reference=Concentration"/>
          </ListOfChannels>
        </PlotItem>
      </ListOfPlotItems>
    </PlotSpecification>
    <PlotSpecification name="Concentrations, Volumes, and Global Quantity Values_33" type="Plot2D" active="1">
      <Parameter name="log X" type="bool" value="0"/>
      <Parameter name="log Y" type="bool" value="0"/>
      <ListOfPlotItems>
        <PlotItem name="[IC]" type="Curve2D">
          <Parameter name="Line type" type="unsignedInteger" value="0"/>
          <Parameter name="Recording Activity" type="string" value="during"/>
          <ListOfChannels>
            <ChannelSpec cn="CN=Root,Model=New Model,Reference=Time"/>
            <ChannelSpec cn="CN=Root,Model=New Model,Vector=Compartments[Body],Vector=Metabolites[IC],Reference=Concentration"/>
          </ListOfChannels>
        </PlotItem>
        <PlotItem name="[HBS]" type="Curve2D">
          <Parameter name="Line type" type="unsignedInteger" value="0"/>
          <Parameter name="Recording Activity" type="string" value="during"/>
          <ListOfChannels>
            <ChannelSpec cn="CN=Root,Model=New Model,Reference=Time"/>
            <ChannelSpec cn="CN=Root,Model=New Model,Vector=Compartments[Body],Vector=Metabolites[HBS],Reference=Concentration"/>
          </ListOfChannels>
        </PlotItem>
        <PlotItem name="[IBS]" type="Curve2D">
          <Parameter name="Line type" type="unsignedInteger" value="0"/>
          <Parameter name="Recording Activity" type="string" value="during"/>
          <ListOfChannels>
            <ChannelSpec cn="CN=Root,Model=New Model,Reference=Time"/>
            <ChannelSpec cn="CN=Root,Model=New Model,Vector=Compartments[Body],Vector=Metabolites[IBS],Reference=Concentration"/>
          </ListOfChannels>
        </PlotItem>
        <PlotItem name="[EBS]" type="Curve2D">
          <Parameter name="Line type" type="unsignedInteger" value="0"/>
          <Parameter name="Recording Activity" type="string" value="during"/>
          <ListOfChannels>
            <ChannelSpec cn="CN=Root,Model=New Model,Reference=Time"/>
            <ChannelSpec cn="CN=Root,Model=New Model,Vector=Compartments[Body],Vector=Metabolites[EBS],Reference=Concentration"/>
          </ListOfChannels>
        </PlotItem>
        <PlotItem name="[HFC]" type="Curve2D">
          <Parameter name="Line type" type="unsignedInteger" value="0"/>
          <Parameter name="Recording Activity" type="string" value="during"/>
          <ListOfChannels>
            <ChannelSpec cn="CN=Root,Model=New Model,Reference=Time"/>
            <ChannelSpec cn="CN=Root,Model=New Model,Vector=Compartments[Body],Vector=Metabolites[HFC],Reference=Concentration"/>
          </ListOfChannels>
        </PlotItem>
        <PlotItem name="[EC]" type="Curve2D">
          <Parameter name="Line type" type="unsignedInteger" value="0"/>
          <Parameter name="Recording Activity" type="string" value="during"/>
          <ListOfChannels>
            <ChannelSpec cn="CN=Root,Model=New Model,Reference=Time"/>
            <ChannelSpec cn="CN=Root,Model=New Model,Vector=Compartments[Body],Vector=Metabolites[EC],Reference=Concentration"/>
          </ListOfChannels>
        </PlotItem>
        <PlotItem name="[NHDL]" type="Curve2D">
          <Parameter name="Line type" type="unsignedInteger" value="0"/>
          <Parameter name="Recording Activity" type="string" value="during"/>
          <ListOfChannels>
            <ChannelSpec cn="CN=Root,Model=New Model,Reference=Time"/>
            <ChannelSpec cn="CN=Root,Model=New Model,Vector=Compartments[Body],Vector=Metabolites[NHDL],Reference=Concentration"/>
          </ListOfChannels>
        </PlotItem>
        <PlotItem name="[PFC]" type="Curve2D">
          <Parameter name="Line type" type="unsignedInteger" value="0"/>
          <Parameter name="Recording Activity" type="string" value="during"/>
          <ListOfChannels>
            <ChannelSpec cn="CN=Root,Model=New Model,Reference=Time"/>
            <ChannelSpec cn="CN=Root,Model=New Model,Vector=Compartments[Body],Vector=Metabolites[PFC],Reference=Concentration"/>
          </ListOfChannels>
        </PlotItem>
        <PlotItem name="[HCE]" type="Curve2D">
          <Parameter name="Line type" type="unsignedInteger" value="0"/>
          <Parameter name="Recording Activity" type="string" value="during"/>
          <ListOfChannels>
            <ChannelSpec cn="CN=Root,Model=New Model,Reference=Time"/>
            <ChannelSpec cn="CN=Root,Model=New Model,Vector=Compartments[Body],Vector=Metabolites[HCE],Reference=Concentration"/>
          </ListOfChannels>
        </PlotItem>
        <PlotItem name="[ACAT]" type="Curve2D">
          <Parameter name="Line type" type="unsignedInteger" value="0"/>
          <Parameter name="Recording Activity" type="string" value="during"/>
          <ListOfChannels>
            <ChannelSpec cn="CN=Root,Model=New Model,Reference=Time"/>
            <ChannelSpec cn="CN=Root,Model=New Model,Vector=Compartments[Body],Vector=Metabolites[ACAT],Reference=Concentration"/>
          </ListOfChannels>
        </PlotItem>
        <PlotItem name="[CEH]" type="Curve2D">
          <Parameter name="Line type" type="unsignedInteger" value="0"/>
          <Parameter name="Recording Activity" type="string" value="during"/>
          <ListOfChannels>
            <ChannelSpec cn="CN=Root,Model=New Model,Reference=Time"/>
            <ChannelSpec cn="CN=Root,Model=New Model,Vector=Compartments[Body],Vector=Metabolites[CEH],Reference=Concentration"/>
          </ListOfChannels>
        </PlotItem>
        <PlotItem name="[VLDLC]" type="Curve2D">
          <Parameter name="Line type" type="unsignedInteger" value="0"/>
          <Parameter name="Recording Activity" type="string" value="during"/>
          <ListOfChannels>
            <ChannelSpec cn="CN=Root,Model=New Model,Reference=Time"/>
            <ChannelSpec cn="CN=Root,Model=New Model,Vector=Compartments[Body],Vector=Metabolites[VLDLC],Reference=Concentration"/>
          </ListOfChannels>
        </PlotItem>
        <PlotItem name="[HLDLRs]" type="Curve2D">
          <Parameter name="Line type" type="unsignedInteger" value="0"/>
          <Parameter name="Recording Activity" type="string" value="during"/>
          <ListOfChannels>
            <ChannelSpec cn="CN=Root,Model=New Model,Reference=Time"/>
            <ChannelSpec cn="CN=Root,Model=New Model,Vector=Compartments[Body],Vector=Metabolites[HLDLRs],Reference=Concentration"/>
          </ListOfChannels>
        </PlotItem>
        <PlotItem name="[HLDLRD]" type="Curve2D">
          <Parameter name="Line type" type="unsignedInteger" value="0"/>
          <Parameter name="Recording Activity" type="string" value="during"/>
          <ListOfChannels>
            <ChannelSpec cn="CN=Root,Model=New Model,Reference=Time"/>
            <ChannelSpec cn="CN=Root,Model=New Model,Vector=Compartments[Body],Vector=Metabolites[HLDLRD],Reference=Concentration"/>
          </ListOfChannels>
        </PlotItem>
        <PlotItem name="[IDLC]" type="Curve2D">
          <Parameter name="Line type" type="unsignedInteger" value="0"/>
          <Parameter name="Recording Activity" type="string" value="during"/>
          <ListOfChannels>
            <ChannelSpec cn="CN=Root,Model=New Model,Reference=Time"/>
            <ChannelSpec cn="CN=Root,Model=New Model,Vector=Compartments[Body],Vector=Metabolites[IDLC],Reference=Concentration"/>
          </ListOfChannels>
        </PlotItem>
        <PlotItem name="[LPL]" type="Curve2D">
          <Parameter name="Line type" type="unsignedInteger" value="0"/>
          <Parameter name="Recording Activity" type="string" value="during"/>
          <ListOfChannels>
            <ChannelSpec cn="CN=Root,Model=New Model,Reference=Time"/>
            <ChannelSpec cn="CN=Root,Model=New Model,Vector=Compartments[Body],Vector=Metabolites[LPL],Reference=Concentration"/>
          </ListOfChannels>
        </PlotItem>
        <PlotItem name="[LDLC]" type="Curve2D">
          <Parameter name="Line type" type="unsignedInteger" value="0"/>
          <Parameter name="Recording Activity" type="string" value="during"/>
          <ListOfChannels>
            <ChannelSpec cn="CN=Root,Model=New Model,Reference=Time"/>
            <ChannelSpec cn="CN=Root,Model=New Model,Vector=Compartments[Body],Vector=Metabolites[LDLC],Reference=Concentration"/>
          </ListOfChannels>
        </PlotItem>
        <PlotItem name="[HSL]" type="Curve2D">
          <Parameter name="Line type" type="unsignedInteger" value="0"/>
          <Parameter name="Recording Activity" type="string" value="during"/>
          <ListOfChannels>
            <ChannelSpec cn="CN=Root,Model=New Model,Reference=Time"/>
            <ChannelSpec cn="CN=Root,Model=New Model,Vector=Compartments[Body],Vector=Metabolites[HSL],Reference=Concentration"/>
          </ListOfChannels>
        </PlotItem>
        <PlotItem name="[PLDLRs]" type="Curve2D">
          <Parameter name="Line type" type="unsignedInteger" value="0"/>
          <Parameter name="Recording Activity" type="string" value="during"/>
          <ListOfChannels>
            <ChannelSpec cn="CN=Root,Model=New Model,Reference=Time"/>
            <ChannelSpec cn="CN=Root,Model=New Model,Vector=Compartments[Body],Vector=Metabolites[PLDLRs],Reference=Concentration"/>
          </ListOfChannels>
        </PlotItem>
        <PlotItem name="[PLDLRD]" type="Curve2D">
          <Parameter name="Line type" type="unsignedInteger" value="0"/>
          <Parameter name="Recording Activity" type="string" value="during"/>
          <ListOfChannels>
            <ChannelSpec cn="CN=Root,Model=New Model,Reference=Time"/>
            <ChannelSpec cn="CN=Root,Model=New Model,Vector=Compartments[Body],Vector=Metabolites[PLDLRD],Reference=Concentration"/>
          </ListOfChannels>
        </PlotItem>
        <PlotItem name="[PCE]" type="Curve2D">
          <Parameter name="Line type" type="unsignedInteger" value="0"/>
          <Parameter name="Recording Activity" type="string" value="during"/>
          <ListOfChannels>
            <ChannelSpec cn="CN=Root,Model=New Model,Reference=Time"/>
            <ChannelSpec cn="CN=Root,Model=New Model,Vector=Compartments[Body],Vector=Metabolites[PCE],Reference=Concentration"/>
          </ListOfChannels>
        </PlotItem>
        <PlotItem name="[PSS]" type="Curve2D">
          <Parameter name="Line type" type="unsignedInteger" value="0"/>
          <Parameter name="Recording Activity" type="string" value="during"/>
          <ListOfChannels>
            <ChannelSpec cn="CN=Root,Model=New Model,Reference=Time"/>
            <ChannelSpec cn="CN=Root,Model=New Model,Vector=Compartments[Body],Vector=Metabolites[PSS],Reference=Concentration"/>
          </ListOfChannels>
        </PlotItem>
        <PlotItem name="[HDLC]" type="Curve2D">
          <Parameter name="Line type" type="unsignedInteger" value="0"/>
          <Parameter name="Recording Activity" type="string" value="during"/>
          <ListOfChannels>
            <ChannelSpec cn="CN=Root,Model=New Model,Reference=Time"/>
            <ChannelSpec cn="CN=Root,Model=New Model,Vector=Compartments[Body],Vector=Metabolites[HDLC],Reference=Concentration"/>
          </ListOfChannels>
        </PlotItem>
        <PlotItem name="[LCAT]" type="Curve2D">
          <Parameter name="Line type" type="unsignedInteger" value="0"/>
          <Parameter name="Recording Activity" type="string" value="during"/>
          <ListOfChannels>
            <ChannelSpec cn="CN=Root,Model=New Model,Reference=Time"/>
            <ChannelSpec cn="CN=Root,Model=New Model,Vector=Compartments[Body],Vector=Metabolites[LCAT],Reference=Concentration"/>
          </ListOfChannels>
        </PlotItem>
      </ListOfPlotItems>
    </PlotSpecification>
    <PlotSpecification name="Concentrations, Volumes, and Global Quantity Values_34" type="Plot2D" active="1">
      <Parameter name="log X" type="bool" value="0"/>
      <Parameter name="log Y" type="bool" value="0"/>
      <ListOfPlotItems>
        <PlotItem name="[IC]" type="Curve2D">
          <Parameter name="Line type" type="unsignedInteger" value="0"/>
          <Parameter name="Recording Activity" type="string" value="during"/>
          <ListOfChannels>
            <ChannelSpec cn="CN=Root,Model=New Model,Reference=Time"/>
            <ChannelSpec cn="CN=Root,Model=New Model,Vector=Compartments[Body],Vector=Metabolites[IC],Reference=Concentration"/>
          </ListOfChannels>
        </PlotItem>
        <PlotItem name="[HBS]" type="Curve2D">
          <Parameter name="Line type" type="unsignedInteger" value="0"/>
          <Parameter name="Recording Activity" type="string" value="during"/>
          <ListOfChannels>
            <ChannelSpec cn="CN=Root,Model=New Model,Reference=Time"/>
            <ChannelSpec cn="CN=Root,Model=New Model,Vector=Compartments[Body],Vector=Metabolites[HBS],Reference=Concentration"/>
          </ListOfChannels>
        </PlotItem>
        <PlotItem name="[IBS]" type="Curve2D">
          <Parameter name="Line type" type="unsignedInteger" value="0"/>
          <Parameter name="Recording Activity" type="string" value="during"/>
          <ListOfChannels>
            <ChannelSpec cn="CN=Root,Model=New Model,Reference=Time"/>
            <ChannelSpec cn="CN=Root,Model=New Model,Vector=Compartments[Body],Vector=Metabolites[IBS],Reference=Concentration"/>
          </ListOfChannels>
        </PlotItem>
        <PlotItem name="[EBS]" type="Curve2D">
          <Parameter name="Line type" type="unsignedInteger" value="0"/>
          <Parameter name="Recording Activity" type="string" value="during"/>
          <ListOfChannels>
            <ChannelSpec cn="CN=Root,Model=New Model,Reference=Time"/>
            <ChannelSpec cn="CN=Root,Model=New Model,Vector=Compartments[Body],Vector=Metabolites[EBS],Reference=Concentration"/>
          </ListOfChannels>
        </PlotItem>
        <PlotItem name="[HFC]" type="Curve2D">
          <Parameter name="Line type" type="unsignedInteger" value="0"/>
          <Parameter name="Recording Activity" type="string" value="during"/>
          <ListOfChannels>
            <ChannelSpec cn="CN=Root,Model=New Model,Reference=Time"/>
            <ChannelSpec cn="CN=Root,Model=New Model,Vector=Compartments[Body],Vector=Metabolites[HFC],Reference=Concentration"/>
          </ListOfChannels>
        </PlotItem>
        <PlotItem name="[EC]" type="Curve2D">
          <Parameter name="Line type" type="unsignedInteger" value="0"/>
          <Parameter name="Recording Activity" type="string" value="during"/>
          <ListOfChannels>
            <ChannelSpec cn="CN=Root,Model=New Model,Reference=Time"/>
            <ChannelSpec cn="CN=Root,Model=New Model,Vector=Compartments[Body],Vector=Metabolites[EC],Reference=Concentration"/>
          </ListOfChannels>
        </PlotItem>
        <PlotItem name="[NHDL]" type="Curve2D">
          <Parameter name="Line type" type="unsignedInteger" value="0"/>
          <Parameter name="Recording Activity" type="string" value="during"/>
          <ListOfChannels>
            <ChannelSpec cn="CN=Root,Model=New Model,Reference=Time"/>
            <ChannelSpec cn="CN=Root,Model=New Model,Vector=Compartments[Body],Vector=Metabolites[NHDL],Reference=Concentration"/>
          </ListOfChannels>
        </PlotItem>
        <PlotItem name="[PFC]" type="Curve2D">
          <Parameter name="Line type" type="unsignedInteger" value="0"/>
          <Parameter name="Recording Activity" type="string" value="during"/>
          <ListOfChannels>
            <ChannelSpec cn="CN=Root,Model=New Model,Reference=Time"/>
            <ChannelSpec cn="CN=Root,Model=New Model,Vector=Compartments[Body],Vector=Metabolites[PFC],Reference=Concentration"/>
          </ListOfChannels>
        </PlotItem>
        <PlotItem name="[HCE]" type="Curve2D">
          <Parameter name="Line type" type="unsignedInteger" value="0"/>
          <Parameter name="Recording Activity" type="string" value="during"/>
          <ListOfChannels>
            <ChannelSpec cn="CN=Root,Model=New Model,Reference=Time"/>
            <ChannelSpec cn="CN=Root,Model=New Model,Vector=Compartments[Body],Vector=Metabolites[HCE],Reference=Concentration"/>
          </ListOfChannels>
        </PlotItem>
        <PlotItem name="[ACAT]" type="Curve2D">
          <Parameter name="Line type" type="unsignedInteger" value="0"/>
          <Parameter name="Recording Activity" type="string" value="during"/>
          <ListOfChannels>
            <ChannelSpec cn="CN=Root,Model=New Model,Reference=Time"/>
            <ChannelSpec cn="CN=Root,Model=New Model,Vector=Compartments[Body],Vector=Metabolites[ACAT],Reference=Concentration"/>
          </ListOfChannels>
        </PlotItem>
        <PlotItem name="[CEH]" type="Curve2D">
          <Parameter name="Line type" type="unsignedInteger" value="0"/>
          <Parameter name="Recording Activity" type="string" value="during"/>
          <ListOfChannels>
            <ChannelSpec cn="CN=Root,Model=New Model,Reference=Time"/>
            <ChannelSpec cn="CN=Root,Model=New Model,Vector=Compartments[Body],Vector=Metabolites[CEH],Reference=Concentration"/>
          </ListOfChannels>
        </PlotItem>
        <PlotItem name="[VLDLC]" type="Curve2D">
          <Parameter name="Line type" type="unsignedInteger" value="0"/>
          <Parameter name="Recording Activity" type="string" value="during"/>
          <ListOfChannels>
            <ChannelSpec cn="CN=Root,Model=New Model,Reference=Time"/>
            <ChannelSpec cn="CN=Root,Model=New Model,Vector=Compartments[Body],Vector=Metabolites[VLDLC],Reference=Concentration"/>
          </ListOfChannels>
        </PlotItem>
        <PlotItem name="[HLDLRs]" type="Curve2D">
          <Parameter name="Line type" type="unsignedInteger" value="0"/>
          <Parameter name="Recording Activity" type="string" value="during"/>
          <ListOfChannels>
            <ChannelSpec cn="CN=Root,Model=New Model,Reference=Time"/>
            <ChannelSpec cn="CN=Root,Model=New Model,Vector=Compartments[Body],Vector=Metabolites[HLDLRs],Reference=Concentration"/>
          </ListOfChannels>
        </PlotItem>
        <PlotItem name="[HLDLRD]" type="Curve2D">
          <Parameter name="Line type" type="unsignedInteger" value="0"/>
          <Parameter name="Recording Activity" type="string" value="during"/>
          <ListOfChannels>
            <ChannelSpec cn="CN=Root,Model=New Model,Reference=Time"/>
            <ChannelSpec cn="CN=Root,Model=New Model,Vector=Compartments[Body],Vector=Metabolites[HLDLRD],Reference=Concentration"/>
          </ListOfChannels>
        </PlotItem>
        <PlotItem name="[IDLC]" type="Curve2D">
          <Parameter name="Line type" type="unsignedInteger" value="0"/>
          <Parameter name="Recording Activity" type="string" value="during"/>
          <ListOfChannels>
            <ChannelSpec cn="CN=Root,Model=New Model,Reference=Time"/>
            <ChannelSpec cn="CN=Root,Model=New Model,Vector=Compartments[Body],Vector=Metabolites[IDLC],Reference=Concentration"/>
          </ListOfChannels>
        </PlotItem>
        <PlotItem name="[LPL]" type="Curve2D">
          <Parameter name="Line type" type="unsignedInteger" value="0"/>
          <Parameter name="Recording Activity" type="string" value="during"/>
          <ListOfChannels>
            <ChannelSpec cn="CN=Root,Model=New Model,Reference=Time"/>
            <ChannelSpec cn="CN=Root,Model=New Model,Vector=Compartments[Body],Vector=Metabolites[LPL],Reference=Concentration"/>
          </ListOfChannels>
        </PlotItem>
        <PlotItem name="[LDLC]" type="Curve2D">
          <Parameter name="Line type" type="unsignedInteger" value="0"/>
          <Parameter name="Recording Activity" type="string" value="during"/>
          <ListOfChannels>
            <ChannelSpec cn="CN=Root,Model=New Model,Reference=Time"/>
            <ChannelSpec cn="CN=Root,Model=New Model,Vector=Compartments[Body],Vector=Metabolites[LDLC],Reference=Concentration"/>
          </ListOfChannels>
        </PlotItem>
        <PlotItem name="[HSL]" type="Curve2D">
          <Parameter name="Line type" type="unsignedInteger" value="0"/>
          <Parameter name="Recording Activity" type="string" value="during"/>
          <ListOfChannels>
            <ChannelSpec cn="CN=Root,Model=New Model,Reference=Time"/>
            <ChannelSpec cn="CN=Root,Model=New Model,Vector=Compartments[Body],Vector=Metabolites[HSL],Reference=Concentration"/>
          </ListOfChannels>
        </PlotItem>
        <PlotItem name="[PLDLRs]" type="Curve2D">
          <Parameter name="Line type" type="unsignedInteger" value="0"/>
          <Parameter name="Recording Activity" type="string" value="during"/>
          <ListOfChannels>
            <ChannelSpec cn="CN=Root,Model=New Model,Reference=Time"/>
            <ChannelSpec cn="CN=Root,Model=New Model,Vector=Compartments[Body],Vector=Metabolites[PLDLRs],Reference=Concentration"/>
          </ListOfChannels>
        </PlotItem>
        <PlotItem name="[PLDLRD]" type="Curve2D">
          <Parameter name="Line type" type="unsignedInteger" value="0"/>
          <Parameter name="Recording Activity" type="string" value="during"/>
          <ListOfChannels>
            <ChannelSpec cn="CN=Root,Model=New Model,Reference=Time"/>
            <ChannelSpec cn="CN=Root,Model=New Model,Vector=Compartments[Body],Vector=Metabolites[PLDLRD],Reference=Concentration"/>
          </ListOfChannels>
        </PlotItem>
        <PlotItem name="[PCE]" type="Curve2D">
          <Parameter name="Line type" type="unsignedInteger" value="0"/>
          <Parameter name="Recording Activity" type="string" value="during"/>
          <ListOfChannels>
            <ChannelSpec cn="CN=Root,Model=New Model,Reference=Time"/>
            <ChannelSpec cn="CN=Root,Model=New Model,Vector=Compartments[Body],Vector=Metabolites[PCE],Reference=Concentration"/>
          </ListOfChannels>
        </PlotItem>
        <PlotItem name="[PSS]" type="Curve2D">
          <Parameter name="Line type" type="unsignedInteger" value="0"/>
          <Parameter name="Recording Activity" type="string" value="during"/>
          <ListOfChannels>
            <ChannelSpec cn="CN=Root,Model=New Model,Reference=Time"/>
            <ChannelSpec cn="CN=Root,Model=New Model,Vector=Compartments[Body],Vector=Metabolites[PSS],Reference=Concentration"/>
          </ListOfChannels>
        </PlotItem>
        <PlotItem name="[HDLC]" type="Curve2D">
          <Parameter name="Line type" type="unsignedInteger" value="0"/>
          <Parameter name="Recording Activity" type="string" value="during"/>
          <ListOfChannels>
            <ChannelSpec cn="CN=Root,Model=New Model,Reference=Time"/>
            <ChannelSpec cn="CN=Root,Model=New Model,Vector=Compartments[Body],Vector=Metabolites[HDLC],Reference=Concentration"/>
          </ListOfChannels>
        </PlotItem>
        <PlotItem name="[LCAT]" type="Curve2D">
          <Parameter name="Line type" type="unsignedInteger" value="0"/>
          <Parameter name="Recording Activity" type="string" value="during"/>
          <ListOfChannels>
            <ChannelSpec cn="CN=Root,Model=New Model,Reference=Time"/>
            <ChannelSpec cn="CN=Root,Model=New Model,Vector=Compartments[Body],Vector=Metabolites[LCAT],Reference=Concentration"/>
          </ListOfChannels>
        </PlotItem>
        <PlotItem name="[CETP]" type="Curve2D">
          <Parameter name="Line type" type="unsignedInteger" value="0"/>
          <Parameter name="Recording Activity" type="string" value="during"/>
          <ListOfChannels>
            <ChannelSpec cn="CN=Root,Model=New Model,Reference=Time"/>
            <ChannelSpec cn="CN=Root,Model=New Model,Vector=Compartments[Body],Vector=Metabolites[CETP],Reference=Concentration"/>
          </ListOfChannels>
        </PlotItem>
      </ListOfPlotItems>
    </PlotSpecification>
    <PlotSpecification name="Concentrations, Volumes, and Global Quantity Values_35" type="Plot2D" active="1">
      <Parameter name="log X" type="bool" value="0"/>
      <Parameter name="log Y" type="bool" value="0"/>
      <ListOfPlotItems>
        <PlotItem name="[IC]" type="Curve2D">
          <Parameter name="Line type" type="unsignedInteger" value="0"/>
          <Parameter name="Recording Activity" type="string" value="during"/>
          <ListOfChannels>
            <ChannelSpec cn="CN=Root,Model=New Model,Reference=Time"/>
            <ChannelSpec cn="CN=Root,Model=New Model,Vector=Compartments[Body],Vector=Metabolites[IC],Reference=Concentration"/>
          </ListOfChannels>
        </PlotItem>
        <PlotItem name="[HBS]" type="Curve2D">
          <Parameter name="Line type" type="unsignedInteger" value="0"/>
          <Parameter name="Recording Activity" type="string" value="during"/>
          <ListOfChannels>
            <ChannelSpec cn="CN=Root,Model=New Model,Reference=Time"/>
            <ChannelSpec cn="CN=Root,Model=New Model,Vector=Compartments[Body],Vector=Metabolites[HBS],Reference=Concentration"/>
          </ListOfChannels>
        </PlotItem>
        <PlotItem name="[IBS]" type="Curve2D">
          <Parameter name="Line type" type="unsignedInteger" value="0"/>
          <Parameter name="Recording Activity" type="string" value="during"/>
          <ListOfChannels>
            <ChannelSpec cn="CN=Root,Model=New Model,Reference=Time"/>
            <ChannelSpec cn="CN=Root,Model=New Model,Vector=Compartments[Body],Vector=Metabolites[IBS],Reference=Concentration"/>
          </ListOfChannels>
        </PlotItem>
        <PlotItem name="[EBS]" type="Curve2D">
          <Parameter name="Line type" type="unsignedInteger" value="0"/>
          <Parameter name="Recording Activity" type="string" value="during"/>
          <ListOfChannels>
            <ChannelSpec cn="CN=Root,Model=New Model,Reference=Time"/>
            <ChannelSpec cn="CN=Root,Model=New Model,Vector=Compartments[Body],Vector=Metabolites[EBS],Reference=Concentration"/>
          </ListOfChannels>
        </PlotItem>
        <PlotItem name="[HFC]" type="Curve2D">
          <Parameter name="Line type" type="unsignedInteger" value="0"/>
          <Parameter name="Recording Activity" type="string" value="during"/>
          <ListOfChannels>
            <ChannelSpec cn="CN=Root,Model=New Model,Reference=Time"/>
            <ChannelSpec cn="CN=Root,Model=New Model,Vector=Compartments[Body],Vector=Metabolites[HFC],Reference=Concentration"/>
          </ListOfChannels>
        </PlotItem>
        <PlotItem name="[EC]" type="Curve2D">
          <Parameter name="Line type" type="unsignedInteger" value="0"/>
          <Parameter name="Recording Activity" type="string" value="during"/>
          <ListOfChannels>
            <ChannelSpec cn="CN=Root,Model=New Model,Reference=Time"/>
            <ChannelSpec cn="CN=Root,Model=New Model,Vector=Compartments[Body],Vector=Metabolites[EC],Reference=Concentration"/>
          </ListOfChannels>
        </PlotItem>
        <PlotItem name="[NHDL]" type="Curve2D">
          <Parameter name="Line type" type="unsignedInteger" value="0"/>
          <Parameter name="Recording Activity" type="string" value="during"/>
          <ListOfChannels>
            <ChannelSpec cn="CN=Root,Model=New Model,Reference=Time"/>
            <ChannelSpec cn="CN=Root,Model=New Model,Vector=Compartments[Body],Vector=Metabolites[NHDL],Reference=Concentration"/>
          </ListOfChannels>
        </PlotItem>
        <PlotItem name="[PFC]" type="Curve2D">
          <Parameter name="Line type" type="unsignedInteger" value="0"/>
          <Parameter name="Recording Activity" type="string" value="during"/>
          <ListOfChannels>
            <ChannelSpec cn="CN=Root,Model=New Model,Reference=Time"/>
            <ChannelSpec cn="CN=Root,Model=New Model,Vector=Compartments[Body],Vector=Metabolites[PFC],Reference=Concentration"/>
          </ListOfChannels>
        </PlotItem>
        <PlotItem name="[HCE]" type="Curve2D">
          <Parameter name="Line type" type="unsignedInteger" value="0"/>
          <Parameter name="Recording Activity" type="string" value="during"/>
          <ListOfChannels>
            <ChannelSpec cn="CN=Root,Model=New Model,Reference=Time"/>
            <ChannelSpec cn="CN=Root,Model=New Model,Vector=Compartments[Body],Vector=Metabolites[HCE],Reference=Concentration"/>
          </ListOfChannels>
        </PlotItem>
        <PlotItem name="[ACAT]" type="Curve2D">
          <Parameter name="Line type" type="unsignedInteger" value="0"/>
          <Parameter name="Recording Activity" type="string" value="during"/>
          <ListOfChannels>
            <ChannelSpec cn="CN=Root,Model=New Model,Reference=Time"/>
            <ChannelSpec cn="CN=Root,Model=New Model,Vector=Compartments[Body],Vector=Metabolites[ACAT],Reference=Concentration"/>
          </ListOfChannels>
        </PlotItem>
        <PlotItem name="[CEH]" type="Curve2D">
          <Parameter name="Line type" type="unsignedInteger" value="0"/>
          <Parameter name="Recording Activity" type="string" value="during"/>
          <ListOfChannels>
            <ChannelSpec cn="CN=Root,Model=New Model,Reference=Time"/>
            <ChannelSpec cn="CN=Root,Model=New Model,Vector=Compartments[Body],Vector=Metabolites[CEH],Reference=Concentration"/>
          </ListOfChannels>
        </PlotItem>
        <PlotItem name="[VLDLC]" type="Curve2D">
          <Parameter name="Line type" type="unsignedInteger" value="0"/>
          <Parameter name="Recording Activity" type="string" value="during"/>
          <ListOfChannels>
            <ChannelSpec cn="CN=Root,Model=New Model,Reference=Time"/>
            <ChannelSpec cn="CN=Root,Model=New Model,Vector=Compartments[Body],Vector=Metabolites[VLDLC],Reference=Concentration"/>
          </ListOfChannels>
        </PlotItem>
        <PlotItem name="[HLDLRs]" type="Curve2D">
          <Parameter name="Line type" type="unsignedInteger" value="0"/>
          <Parameter name="Recording Activity" type="string" value="during"/>
          <ListOfChannels>
            <ChannelSpec cn="CN=Root,Model=New Model,Reference=Time"/>
            <ChannelSpec cn="CN=Root,Model=New Model,Vector=Compartments[Body],Vector=Metabolites[HLDLRs],Reference=Concentration"/>
          </ListOfChannels>
        </PlotItem>
        <PlotItem name="[HLDLRD]" type="Curve2D">
          <Parameter name="Line type" type="unsignedInteger" value="0"/>
          <Parameter name="Recording Activity" type="string" value="during"/>
          <ListOfChannels>
            <ChannelSpec cn="CN=Root,Model=New Model,Reference=Time"/>
            <ChannelSpec cn="CN=Root,Model=New Model,Vector=Compartments[Body],Vector=Metabolites[HLDLRD],Reference=Concentration"/>
          </ListOfChannels>
        </PlotItem>
        <PlotItem name="[IDLC]" type="Curve2D">
          <Parameter name="Line type" type="unsignedInteger" value="0"/>
          <Parameter name="Recording Activity" type="string" value="during"/>
          <ListOfChannels>
            <ChannelSpec cn="CN=Root,Model=New Model,Reference=Time"/>
            <ChannelSpec cn="CN=Root,Model=New Model,Vector=Compartments[Body],Vector=Metabolites[IDLC],Reference=Concentration"/>
          </ListOfChannels>
        </PlotItem>
        <PlotItem name="[LPL]" type="Curve2D">
          <Parameter name="Line type" type="unsignedInteger" value="0"/>
          <Parameter name="Recording Activity" type="string" value="during"/>
          <ListOfChannels>
            <ChannelSpec cn="CN=Root,Model=New Model,Reference=Time"/>
            <ChannelSpec cn="CN=Root,Model=New Model,Vector=Compartments[Body],Vector=Metabolites[LPL],Reference=Concentration"/>
          </ListOfChannels>
        </PlotItem>
        <PlotItem name="[LDLC]" type="Curve2D">
          <Parameter name="Line type" type="unsignedInteger" value="0"/>
          <Parameter name="Recording Activity" type="string" value="during"/>
          <ListOfChannels>
            <ChannelSpec cn="CN=Root,Model=New Model,Reference=Time"/>
            <ChannelSpec cn="CN=Root,Model=New Model,Vector=Compartments[Body],Vector=Metabolites[LDLC],Reference=Concentration"/>
          </ListOfChannels>
        </PlotItem>
        <PlotItem name="[HSL]" type="Curve2D">
          <Parameter name="Line type" type="unsignedInteger" value="0"/>
          <Parameter name="Recording Activity" type="string" value="during"/>
          <ListOfChannels>
            <ChannelSpec cn="CN=Root,Model=New Model,Reference=Time"/>
            <ChannelSpec cn="CN=Root,Model=New Model,Vector=Compartments[Body],Vector=Metabolites[HSL],Reference=Concentration"/>
          </ListOfChannels>
        </PlotItem>
        <PlotItem name="[PLDLRs]" type="Curve2D">
          <Parameter name="Line type" type="unsignedInteger" value="0"/>
          <Parameter name="Recording Activity" type="string" value="during"/>
          <ListOfChannels>
            <ChannelSpec cn="CN=Root,Model=New Model,Reference=Time"/>
            <ChannelSpec cn="CN=Root,Model=New Model,Vector=Compartments[Body],Vector=Metabolites[PLDLRs],Reference=Concentration"/>
          </ListOfChannels>
        </PlotItem>
        <PlotItem name="[PLDLRD]" type="Curve2D">
          <Parameter name="Line type" type="unsignedInteger" value="0"/>
          <Parameter name="Recording Activity" type="string" value="during"/>
          <ListOfChannels>
            <ChannelSpec cn="CN=Root,Model=New Model,Reference=Time"/>
            <ChannelSpec cn="CN=Root,Model=New Model,Vector=Compartments[Body],Vector=Metabolites[PLDLRD],Reference=Concentration"/>
          </ListOfChannels>
        </PlotItem>
        <PlotItem name="[PCE]" type="Curve2D">
          <Parameter name="Line type" type="unsignedInteger" value="0"/>
          <Parameter name="Recording Activity" type="string" value="during"/>
          <ListOfChannels>
            <ChannelSpec cn="CN=Root,Model=New Model,Reference=Time"/>
            <ChannelSpec cn="CN=Root,Model=New Model,Vector=Compartments[Body],Vector=Metabolites[PCE],Reference=Concentration"/>
          </ListOfChannels>
        </PlotItem>
        <PlotItem name="[PSS]" type="Curve2D">
          <Parameter name="Line type" type="unsignedInteger" value="0"/>
          <Parameter name="Recording Activity" type="string" value="during"/>
          <ListOfChannels>
            <ChannelSpec cn="CN=Root,Model=New Model,Reference=Time"/>
            <ChannelSpec cn="CN=Root,Model=New Model,Vector=Compartments[Body],Vector=Metabolites[PSS],Reference=Concentration"/>
          </ListOfChannels>
        </PlotItem>
        <PlotItem name="[HDLC]" type="Curve2D">
          <Parameter name="Line type" type="unsignedInteger" value="0"/>
          <Parameter name="Recording Activity" type="string" value="during"/>
          <ListOfChannels>
            <ChannelSpec cn="CN=Root,Model=New Model,Reference=Time"/>
            <ChannelSpec cn="CN=Root,Model=New Model,Vector=Compartments[Body],Vector=Metabolites[HDLC],Reference=Concentration"/>
          </ListOfChannels>
        </PlotItem>
        <PlotItem name="[LCAT]" type="Curve2D">
          <Parameter name="Line type" type="unsignedInteger" value="0"/>
          <Parameter name="Recording Activity" type="string" value="during"/>
          <ListOfChannels>
            <ChannelSpec cn="CN=Root,Model=New Model,Reference=Time"/>
            <ChannelSpec cn="CN=Root,Model=New Model,Vector=Compartments[Body],Vector=Metabolites[LCAT],Reference=Concentration"/>
          </ListOfChannels>
        </PlotItem>
        <PlotItem name="[CETP]" type="Curve2D">
          <Parameter name="Line type" type="unsignedInteger" value="0"/>
          <Parameter name="Recording Activity" type="string" value="during"/>
          <ListOfChannels>
            <ChannelSpec cn="CN=Root,Model=New Model,Reference=Time"/>
            <ChannelSpec cn="CN=Root,Model=New Model,Vector=Compartments[Body],Vector=Metabolites[CETP],Reference=Concentration"/>
          </ListOfChannels>
        </PlotItem>
      </ListOfPlotItems>
    </PlotSpecification>
    <PlotSpecification name="Concentrations, Volumes, and Global Quantity Values_36" type="Plot2D" active="1">
      <Parameter name="log X" type="bool" value="0"/>
      <Parameter name="log Y" type="bool" value="0"/>
      <ListOfPlotItems>
        <PlotItem name="[IC]" type="Curve2D">
          <Parameter name="Line type" type="unsignedInteger" value="0"/>
          <Parameter name="Recording Activity" type="string" value="during"/>
          <ListOfChannels>
            <ChannelSpec cn="CN=Root,Model=New Model,Reference=Time"/>
            <ChannelSpec cn="CN=Root,Model=New Model,Vector=Compartments[Body],Vector=Metabolites[IC],Reference=Concentration"/>
          </ListOfChannels>
        </PlotItem>
        <PlotItem name="[HBS]" type="Curve2D">
          <Parameter name="Line type" type="unsignedInteger" value="0"/>
          <Parameter name="Recording Activity" type="string" value="during"/>
          <ListOfChannels>
            <ChannelSpec cn="CN=Root,Model=New Model,Reference=Time"/>
            <ChannelSpec cn="CN=Root,Model=New Model,Vector=Compartments[Body],Vector=Metabolites[HBS],Reference=Concentration"/>
          </ListOfChannels>
        </PlotItem>
        <PlotItem name="[IBS]" type="Curve2D">
          <Parameter name="Line type" type="unsignedInteger" value="0"/>
          <Parameter name="Recording Activity" type="string" value="during"/>
          <ListOfChannels>
            <ChannelSpec cn="CN=Root,Model=New Model,Reference=Time"/>
            <ChannelSpec cn="CN=Root,Model=New Model,Vector=Compartments[Body],Vector=Metabolites[IBS],Reference=Concentration"/>
          </ListOfChannels>
        </PlotItem>
        <PlotItem name="[EBS]" type="Curve2D">
          <Parameter name="Line type" type="unsignedInteger" value="0"/>
          <Parameter name="Recording Activity" type="string" value="during"/>
          <ListOfChannels>
            <ChannelSpec cn="CN=Root,Model=New Model,Reference=Time"/>
            <ChannelSpec cn="CN=Root,Model=New Model,Vector=Compartments[Body],Vector=Metabolites[EBS],Reference=Concentration"/>
          </ListOfChannels>
        </PlotItem>
        <PlotItem name="[HFC]" type="Curve2D">
          <Parameter name="Line type" type="unsignedInteger" value="0"/>
          <Parameter name="Recording Activity" type="string" value="during"/>
          <ListOfChannels>
            <ChannelSpec cn="CN=Root,Model=New Model,Reference=Time"/>
            <ChannelSpec cn="CN=Root,Model=New Model,Vector=Compartments[Body],Vector=Metabolites[HFC],Reference=Concentration"/>
          </ListOfChannels>
        </PlotItem>
        <PlotItem name="[EC]" type="Curve2D">
          <Parameter name="Line type" type="unsignedInteger" value="0"/>
          <Parameter name="Recording Activity" type="string" value="during"/>
          <ListOfChannels>
            <ChannelSpec cn="CN=Root,Model=New Model,Reference=Time"/>
            <ChannelSpec cn="CN=Root,Model=New Model,Vector=Compartments[Body],Vector=Metabolites[EC],Reference=Concentration"/>
          </ListOfChannels>
        </PlotItem>
        <PlotItem name="[NHDL]" type="Curve2D">
          <Parameter name="Line type" type="unsignedInteger" value="0"/>
          <Parameter name="Recording Activity" type="string" value="during"/>
          <ListOfChannels>
            <ChannelSpec cn="CN=Root,Model=New Model,Reference=Time"/>
            <ChannelSpec cn="CN=Root,Model=New Model,Vector=Compartments[Body],Vector=Metabolites[NHDL],Reference=Concentration"/>
          </ListOfChannels>
        </PlotItem>
        <PlotItem name="[PFC]" type="Curve2D">
          <Parameter name="Line type" type="unsignedInteger" value="0"/>
          <Parameter name="Recording Activity" type="string" value="during"/>
          <ListOfChannels>
            <ChannelSpec cn="CN=Root,Model=New Model,Reference=Time"/>
            <ChannelSpec cn="CN=Root,Model=New Model,Vector=Compartments[Body],Vector=Metabolites[PFC],Reference=Concentration"/>
          </ListOfChannels>
        </PlotItem>
        <PlotItem name="[HCE]" type="Curve2D">
          <Parameter name="Line type" type="unsignedInteger" value="0"/>
          <Parameter name="Recording Activity" type="string" value="during"/>
          <ListOfChannels>
            <ChannelSpec cn="CN=Root,Model=New Model,Reference=Time"/>
            <ChannelSpec cn="CN=Root,Model=New Model,Vector=Compartments[Body],Vector=Metabolites[HCE],Reference=Concentration"/>
          </ListOfChannels>
        </PlotItem>
        <PlotItem name="[ACAT]" type="Curve2D">
          <Parameter name="Line type" type="unsignedInteger" value="0"/>
          <Parameter name="Recording Activity" type="string" value="during"/>
          <ListOfChannels>
            <ChannelSpec cn="CN=Root,Model=New Model,Reference=Time"/>
            <ChannelSpec cn="CN=Root,Model=New Model,Vector=Compartments[Body],Vector=Metabolites[ACAT],Reference=Concentration"/>
          </ListOfChannels>
        </PlotItem>
        <PlotItem name="[CEH]" type="Curve2D">
          <Parameter name="Line type" type="unsignedInteger" value="0"/>
          <Parameter name="Recording Activity" type="string" value="during"/>
          <ListOfChannels>
            <ChannelSpec cn="CN=Root,Model=New Model,Reference=Time"/>
            <ChannelSpec cn="CN=Root,Model=New Model,Vector=Compartments[Body],Vector=Metabolites[CEH],Reference=Concentration"/>
          </ListOfChannels>
        </PlotItem>
        <PlotItem name="[VLDLC]" type="Curve2D">
          <Parameter name="Line type" type="unsignedInteger" value="0"/>
          <Parameter name="Recording Activity" type="string" value="during"/>
          <ListOfChannels>
            <ChannelSpec cn="CN=Root,Model=New Model,Reference=Time"/>
            <ChannelSpec cn="CN=Root,Model=New Model,Vector=Compartments[Body],Vector=Metabolites[VLDLC],Reference=Concentration"/>
          </ListOfChannels>
        </PlotItem>
        <PlotItem name="[HLDLRs]" type="Curve2D">
          <Parameter name="Line type" type="unsignedInteger" value="0"/>
          <Parameter name="Recording Activity" type="string" value="during"/>
          <ListOfChannels>
            <ChannelSpec cn="CN=Root,Model=New Model,Reference=Time"/>
            <ChannelSpec cn="CN=Root,Model=New Model,Vector=Compartments[Body],Vector=Metabolites[HLDLRs],Reference=Concentration"/>
          </ListOfChannels>
        </PlotItem>
        <PlotItem name="[HLDLRD]" type="Curve2D">
          <Parameter name="Line type" type="unsignedInteger" value="0"/>
          <Parameter name="Recording Activity" type="string" value="during"/>
          <ListOfChannels>
            <ChannelSpec cn="CN=Root,Model=New Model,Reference=Time"/>
            <ChannelSpec cn="CN=Root,Model=New Model,Vector=Compartments[Body],Vector=Metabolites[HLDLRD],Reference=Concentration"/>
          </ListOfChannels>
        </PlotItem>
        <PlotItem name="[IDLC]" type="Curve2D">
          <Parameter name="Line type" type="unsignedInteger" value="0"/>
          <Parameter name="Recording Activity" type="string" value="during"/>
          <ListOfChannels>
            <ChannelSpec cn="CN=Root,Model=New Model,Reference=Time"/>
            <ChannelSpec cn="CN=Root,Model=New Model,Vector=Compartments[Body],Vector=Metabolites[IDLC],Reference=Concentration"/>
          </ListOfChannels>
        </PlotItem>
        <PlotItem name="[LPL]" type="Curve2D">
          <Parameter name="Line type" type="unsignedInteger" value="0"/>
          <Parameter name="Recording Activity" type="string" value="during"/>
          <ListOfChannels>
            <ChannelSpec cn="CN=Root,Model=New Model,Reference=Time"/>
            <ChannelSpec cn="CN=Root,Model=New Model,Vector=Compartments[Body],Vector=Metabolites[LPL],Reference=Concentration"/>
          </ListOfChannels>
        </PlotItem>
        <PlotItem name="[LDLC]" type="Curve2D">
          <Parameter name="Line type" type="unsignedInteger" value="0"/>
          <Parameter name="Recording Activity" type="string" value="during"/>
          <ListOfChannels>
            <ChannelSpec cn="CN=Root,Model=New Model,Reference=Time"/>
            <ChannelSpec cn="CN=Root,Model=New Model,Vector=Compartments[Body],Vector=Metabolites[LDLC],Reference=Concentration"/>
          </ListOfChannels>
        </PlotItem>
        <PlotItem name="[HSL]" type="Curve2D">
          <Parameter name="Line type" type="unsignedInteger" value="0"/>
          <Parameter name="Recording Activity" type="string" value="during"/>
          <ListOfChannels>
            <ChannelSpec cn="CN=Root,Model=New Model,Reference=Time"/>
            <ChannelSpec cn="CN=Root,Model=New Model,Vector=Compartments[Body],Vector=Metabolites[HSL],Reference=Concentration"/>
          </ListOfChannels>
        </PlotItem>
        <PlotItem name="[PLDLRs]" type="Curve2D">
          <Parameter name="Line type" type="unsignedInteger" value="0"/>
          <Parameter name="Recording Activity" type="string" value="during"/>
          <ListOfChannels>
            <ChannelSpec cn="CN=Root,Model=New Model,Reference=Time"/>
            <ChannelSpec cn="CN=Root,Model=New Model,Vector=Compartments[Body],Vector=Metabolites[PLDLRs],Reference=Concentration"/>
          </ListOfChannels>
        </PlotItem>
        <PlotItem name="[PLDLRD]" type="Curve2D">
          <Parameter name="Line type" type="unsignedInteger" value="0"/>
          <Parameter name="Recording Activity" type="string" value="during"/>
          <ListOfChannels>
            <ChannelSpec cn="CN=Root,Model=New Model,Reference=Time"/>
            <ChannelSpec cn="CN=Root,Model=New Model,Vector=Compartments[Body],Vector=Metabolites[PLDLRD],Reference=Concentration"/>
          </ListOfChannels>
        </PlotItem>
        <PlotItem name="[PCE]" type="Curve2D">
          <Parameter name="Line type" type="unsignedInteger" value="0"/>
          <Parameter name="Recording Activity" type="string" value="during"/>
          <ListOfChannels>
            <ChannelSpec cn="CN=Root,Model=New Model,Reference=Time"/>
            <ChannelSpec cn="CN=Root,Model=New Model,Vector=Compartments[Body],Vector=Metabolites[PCE],Reference=Concentration"/>
          </ListOfChannels>
        </PlotItem>
        <PlotItem name="[PSS]" type="Curve2D">
          <Parameter name="Line type" type="unsignedInteger" value="0"/>
          <Parameter name="Recording Activity" type="string" value="during"/>
          <ListOfChannels>
            <ChannelSpec cn="CN=Root,Model=New Model,Reference=Time"/>
            <ChannelSpec cn="CN=Root,Model=New Model,Vector=Compartments[Body],Vector=Metabolites[PSS],Reference=Concentration"/>
          </ListOfChannels>
        </PlotItem>
        <PlotItem name="[HDLC]" type="Curve2D">
          <Parameter name="Line type" type="unsignedInteger" value="0"/>
          <Parameter name="Recording Activity" type="string" value="during"/>
          <ListOfChannels>
            <ChannelSpec cn="CN=Root,Model=New Model,Reference=Time"/>
            <ChannelSpec cn="CN=Root,Model=New Model,Vector=Compartments[Body],Vector=Metabolites[HDLC],Reference=Concentration"/>
          </ListOfChannels>
        </PlotItem>
        <PlotItem name="[LCAT]" type="Curve2D">
          <Parameter name="Line type" type="unsignedInteger" value="0"/>
          <Parameter name="Recording Activity" type="string" value="during"/>
          <ListOfChannels>
            <ChannelSpec cn="CN=Root,Model=New Model,Reference=Time"/>
            <ChannelSpec cn="CN=Root,Model=New Model,Vector=Compartments[Body],Vector=Metabolites[LCAT],Reference=Concentration"/>
          </ListOfChannels>
        </PlotItem>
        <PlotItem name="[CETP]" type="Curve2D">
          <Parameter name="Line type" type="unsignedInteger" value="0"/>
          <Parameter name="Recording Activity" type="string" value="during"/>
          <ListOfChannels>
            <ChannelSpec cn="CN=Root,Model=New Model,Reference=Time"/>
            <ChannelSpec cn="CN=Root,Model=New Model,Vector=Compartments[Body],Vector=Metabolites[CETP],Reference=Concentration"/>
          </ListOfChannels>
        </PlotItem>
        <PlotItem name="[SRB1]" type="Curve2D">
          <Parameter name="Line type" type="unsignedInteger" value="0"/>
          <Parameter name="Recording Activity" type="string" value="during"/>
          <ListOfChannels>
            <ChannelSpec cn="CN=Root,Model=New Model,Reference=Time"/>
            <ChannelSpec cn="CN=Root,Model=New Model,Vector=Compartments[Body],Vector=Metabolites[SRB1],Reference=Concentration"/>
          </ListOfChannels>
        </PlotItem>
      </ListOfPlotItems>
    </PlotSpecification>
    <PlotSpecification name="Concentrations, Volumes, and Global Quantity Values_37" type="Plot2D" active="1">
      <Parameter name="log X" type="bool" value="0"/>
      <Parameter name="log Y" type="bool" value="0"/>
      <ListOfPlotItems>
        <PlotItem name="[IC]" type="Curve2D">
          <Parameter name="Line type" type="unsignedInteger" value="0"/>
          <Parameter name="Recording Activity" type="string" value="during"/>
          <ListOfChannels>
            <ChannelSpec cn="CN=Root,Model=New Model,Reference=Time"/>
            <ChannelSpec cn="CN=Root,Model=New Model,Vector=Compartments[Body],Vector=Metabolites[IC],Reference=Concentration"/>
          </ListOfChannels>
        </PlotItem>
        <PlotItem name="[HBS]" type="Curve2D">
          <Parameter name="Line type" type="unsignedInteger" value="0"/>
          <Parameter name="Recording Activity" type="string" value="during"/>
          <ListOfChannels>
            <ChannelSpec cn="CN=Root,Model=New Model,Reference=Time"/>
            <ChannelSpec cn="CN=Root,Model=New Model,Vector=Compartments[Body],Vector=Metabolites[HBS],Reference=Concentration"/>
          </ListOfChannels>
        </PlotItem>
        <PlotItem name="[IBS]" type="Curve2D">
          <Parameter name="Line type" type="unsignedInteger" value="0"/>
          <Parameter name="Recording Activity" type="string" value="during"/>
          <ListOfChannels>
            <ChannelSpec cn="CN=Root,Model=New Model,Reference=Time"/>
            <ChannelSpec cn="CN=Root,Model=New Model,Vector=Compartments[Body],Vector=Metabolites[IBS],Reference=Concentration"/>
          </ListOfChannels>
        </PlotItem>
        <PlotItem name="[EBS]" type="Curve2D">
          <Parameter name="Line type" type="unsignedInteger" value="0"/>
          <Parameter name="Recording Activity" type="string" value="during"/>
          <ListOfChannels>
            <ChannelSpec cn="CN=Root,Model=New Model,Reference=Time"/>
            <ChannelSpec cn="CN=Root,Model=New Model,Vector=Compartments[Body],Vector=Metabolites[EBS],Reference=Concentration"/>
          </ListOfChannels>
        </PlotItem>
        <PlotItem name="[HFC]" type="Curve2D">
          <Parameter name="Line type" type="unsignedInteger" value="0"/>
          <Parameter name="Recording Activity" type="string" value="during"/>
          <ListOfChannels>
            <ChannelSpec cn="CN=Root,Model=New Model,Reference=Time"/>
            <ChannelSpec cn="CN=Root,Model=New Model,Vector=Compartments[Body],Vector=Metabolites[HFC],Reference=Concentration"/>
          </ListOfChannels>
        </PlotItem>
        <PlotItem name="[EC]" type="Curve2D">
          <Parameter name="Line type" type="unsignedInteger" value="0"/>
          <Parameter name="Recording Activity" type="string" value="during"/>
          <ListOfChannels>
            <ChannelSpec cn="CN=Root,Model=New Model,Reference=Time"/>
            <ChannelSpec cn="CN=Root,Model=New Model,Vector=Compartments[Body],Vector=Metabolites[EC],Reference=Concentration"/>
          </ListOfChannels>
        </PlotItem>
        <PlotItem name="[NHDL]" type="Curve2D">
          <Parameter name="Line type" type="unsignedInteger" value="0"/>
          <Parameter name="Recording Activity" type="string" value="during"/>
          <ListOfChannels>
            <ChannelSpec cn="CN=Root,Model=New Model,Reference=Time"/>
            <ChannelSpec cn="CN=Root,Model=New Model,Vector=Compartments[Body],Vector=Metabolites[NHDL],Reference=Concentration"/>
          </ListOfChannels>
        </PlotItem>
        <PlotItem name="[PFC]" type="Curve2D">
          <Parameter name="Line type" type="unsignedInteger" value="0"/>
          <Parameter name="Recording Activity" type="string" value="during"/>
          <ListOfChannels>
            <ChannelSpec cn="CN=Root,Model=New Model,Reference=Time"/>
            <ChannelSpec cn="CN=Root,Model=New Model,Vector=Compartments[Body],Vector=Metabolites[PFC],Reference=Concentration"/>
          </ListOfChannels>
        </PlotItem>
        <PlotItem name="[HCE]" type="Curve2D">
          <Parameter name="Line type" type="unsignedInteger" value="0"/>
          <Parameter name="Recording Activity" type="string" value="during"/>
          <ListOfChannels>
            <ChannelSpec cn="CN=Root,Model=New Model,Reference=Time"/>
            <ChannelSpec cn="CN=Root,Model=New Model,Vector=Compartments[Body],Vector=Metabolites[HCE],Reference=Concentration"/>
          </ListOfChannels>
        </PlotItem>
        <PlotItem name="[ACAT]" type="Curve2D">
          <Parameter name="Line type" type="unsignedInteger" value="0"/>
          <Parameter name="Recording Activity" type="string" value="during"/>
          <ListOfChannels>
            <ChannelSpec cn="CN=Root,Model=New Model,Reference=Time"/>
            <ChannelSpec cn="CN=Root,Model=New Model,Vector=Compartments[Body],Vector=Metabolites[ACAT],Reference=Concentration"/>
          </ListOfChannels>
        </PlotItem>
        <PlotItem name="[CEH]" type="Curve2D">
          <Parameter name="Line type" type="unsignedInteger" value="0"/>
          <Parameter name="Recording Activity" type="string" value="during"/>
          <ListOfChannels>
            <ChannelSpec cn="CN=Root,Model=New Model,Reference=Time"/>
            <ChannelSpec cn="CN=Root,Model=New Model,Vector=Compartments[Body],Vector=Metabolites[CEH],Reference=Concentration"/>
          </ListOfChannels>
        </PlotItem>
        <PlotItem name="[VLDLC]" type="Curve2D">
          <Parameter name="Line type" type="unsignedInteger" value="0"/>
          <Parameter name="Recording Activity" type="string" value="during"/>
          <ListOfChannels>
            <ChannelSpec cn="CN=Root,Model=New Model,Reference=Time"/>
            <ChannelSpec cn="CN=Root,Model=New Model,Vector=Compartments[Body],Vector=Metabolites[VLDLC],Reference=Concentration"/>
          </ListOfChannels>
        </PlotItem>
        <PlotItem name="[HLDLRs]" type="Curve2D">
          <Parameter name="Line type" type="unsignedInteger" value="0"/>
          <Parameter name="Recording Activity" type="string" value="during"/>
          <ListOfChannels>
            <ChannelSpec cn="CN=Root,Model=New Model,Reference=Time"/>
            <ChannelSpec cn="CN=Root,Model=New Model,Vector=Compartments[Body],Vector=Metabolites[HLDLRs],Reference=Concentration"/>
          </ListOfChannels>
        </PlotItem>
        <PlotItem name="[HLDLRD]" type="Curve2D">
          <Parameter name="Line type" type="unsignedInteger" value="0"/>
          <Parameter name="Recording Activity" type="string" value="during"/>
          <ListOfChannels>
            <ChannelSpec cn="CN=Root,Model=New Model,Reference=Time"/>
            <ChannelSpec cn="CN=Root,Model=New Model,Vector=Compartments[Body],Vector=Metabolites[HLDLRD],Reference=Concentration"/>
          </ListOfChannels>
        </PlotItem>
        <PlotItem name="[IDLC]" type="Curve2D">
          <Parameter name="Line type" type="unsignedInteger" value="0"/>
          <Parameter name="Recording Activity" type="string" value="during"/>
          <ListOfChannels>
            <ChannelSpec cn="CN=Root,Model=New Model,Reference=Time"/>
            <ChannelSpec cn="CN=Root,Model=New Model,Vector=Compartments[Body],Vector=Metabolites[IDLC],Reference=Concentration"/>
          </ListOfChannels>
        </PlotItem>
        <PlotItem name="[LPL]" type="Curve2D">
          <Parameter name="Line type" type="unsignedInteger" value="0"/>
          <Parameter name="Recording Activity" type="string" value="during"/>
          <ListOfChannels>
            <ChannelSpec cn="CN=Root,Model=New Model,Reference=Time"/>
            <ChannelSpec cn="CN=Root,Model=New Model,Vector=Compartments[Body],Vector=Metabolites[LPL],Reference=Concentration"/>
          </ListOfChannels>
        </PlotItem>
        <PlotItem name="[LDLC]" type="Curve2D">
          <Parameter name="Line type" type="unsignedInteger" value="0"/>
          <Parameter name="Recording Activity" type="string" value="during"/>
          <ListOfChannels>
            <ChannelSpec cn="CN=Root,Model=New Model,Reference=Time"/>
            <ChannelSpec cn="CN=Root,Model=New Model,Vector=Compartments[Body],Vector=Metabolites[LDLC],Reference=Concentration"/>
          </ListOfChannels>
        </PlotItem>
        <PlotItem name="[HSL]" type="Curve2D">
          <Parameter name="Line type" type="unsignedInteger" value="0"/>
          <Parameter name="Recording Activity" type="string" value="during"/>
          <ListOfChannels>
            <ChannelSpec cn="CN=Root,Model=New Model,Reference=Time"/>
            <ChannelSpec cn="CN=Root,Model=New Model,Vector=Compartments[Body],Vector=Metabolites[HSL],Reference=Concentration"/>
          </ListOfChannels>
        </PlotItem>
        <PlotItem name="[PLDLRs]" type="Curve2D">
          <Parameter name="Line type" type="unsignedInteger" value="0"/>
          <Parameter name="Recording Activity" type="string" value="during"/>
          <ListOfChannels>
            <ChannelSpec cn="CN=Root,Model=New Model,Reference=Time"/>
            <ChannelSpec cn="CN=Root,Model=New Model,Vector=Compartments[Body],Vector=Metabolites[PLDLRs],Reference=Concentration"/>
          </ListOfChannels>
        </PlotItem>
        <PlotItem name="[PLDLRD]" type="Curve2D">
          <Parameter name="Line type" type="unsignedInteger" value="0"/>
          <Parameter name="Recording Activity" type="string" value="during"/>
          <ListOfChannels>
            <ChannelSpec cn="CN=Root,Model=New Model,Reference=Time"/>
            <ChannelSpec cn="CN=Root,Model=New Model,Vector=Compartments[Body],Vector=Metabolites[PLDLRD],Reference=Concentration"/>
          </ListOfChannels>
        </PlotItem>
        <PlotItem name="[PCE]" type="Curve2D">
          <Parameter name="Line type" type="unsignedInteger" value="0"/>
          <Parameter name="Recording Activity" type="string" value="during"/>
          <ListOfChannels>
            <ChannelSpec cn="CN=Root,Model=New Model,Reference=Time"/>
            <ChannelSpec cn="CN=Root,Model=New Model,Vector=Compartments[Body],Vector=Metabolites[PCE],Reference=Concentration"/>
          </ListOfChannels>
        </PlotItem>
        <PlotItem name="[PSS]" type="Curve2D">
          <Parameter name="Line type" type="unsignedInteger" value="0"/>
          <Parameter name="Recording Activity" type="string" value="during"/>
          <ListOfChannels>
            <ChannelSpec cn="CN=Root,Model=New Model,Reference=Time"/>
            <ChannelSpec cn="CN=Root,Model=New Model,Vector=Compartments[Body],Vector=Metabolites[PSS],Reference=Concentration"/>
          </ListOfChannels>
        </PlotItem>
        <PlotItem name="[HDLC]" type="Curve2D">
          <Parameter name="Line type" type="unsignedInteger" value="0"/>
          <Parameter name="Recording Activity" type="string" value="during"/>
          <ListOfChannels>
            <ChannelSpec cn="CN=Root,Model=New Model,Reference=Time"/>
            <ChannelSpec cn="CN=Root,Model=New Model,Vector=Compartments[Body],Vector=Metabolites[HDLC],Reference=Concentration"/>
          </ListOfChannels>
        </PlotItem>
        <PlotItem name="[LCAT]" type="Curve2D">
          <Parameter name="Line type" type="unsignedInteger" value="0"/>
          <Parameter name="Recording Activity" type="string" value="during"/>
          <ListOfChannels>
            <ChannelSpec cn="CN=Root,Model=New Model,Reference=Time"/>
            <ChannelSpec cn="CN=Root,Model=New Model,Vector=Compartments[Body],Vector=Metabolites[LCAT],Reference=Concentration"/>
          </ListOfChannels>
        </PlotItem>
        <PlotItem name="[CETP]" type="Curve2D">
          <Parameter name="Line type" type="unsignedInteger" value="0"/>
          <Parameter name="Recording Activity" type="string" value="during"/>
          <ListOfChannels>
            <ChannelSpec cn="CN=Root,Model=New Model,Reference=Time"/>
            <ChannelSpec cn="CN=Root,Model=New Model,Vector=Compartments[Body],Vector=Metabolites[CETP],Reference=Concentration"/>
          </ListOfChannels>
        </PlotItem>
        <PlotItem name="[SRB1]" type="Curve2D">
          <Parameter name="Line type" type="unsignedInteger" value="0"/>
          <Parameter name="Recording Activity" type="string" value="during"/>
          <ListOfChannels>
            <ChannelSpec cn="CN=Root,Model=New Model,Reference=Time"/>
            <ChannelSpec cn="CN=Root,Model=New Model,Vector=Compartments[Body],Vector=Metabolites[SRB1],Reference=Concentration"/>
          </ListOfChannels>
        </PlotItem>
      </ListOfPlotItems>
    </PlotSpecification>
    <PlotSpecification name="Concentrations, Volumes, and Global Quantity Values_38" type="Plot2D" active="1">
      <Parameter name="log X" type="bool" value="0"/>
      <Parameter name="log Y" type="bool" value="0"/>
      <ListOfPlotItems>
        <PlotItem name="[IC]" type="Curve2D">
          <Parameter name="Line type" type="unsignedInteger" value="0"/>
          <Parameter name="Recording Activity" type="string" value="during"/>
          <ListOfChannels>
            <ChannelSpec cn="CN=Root,Model=New Model,Reference=Time"/>
            <ChannelSpec cn="CN=Root,Model=New Model,Vector=Compartments[Body],Vector=Metabolites[IC],Reference=Concentration"/>
          </ListOfChannels>
        </PlotItem>
        <PlotItem name="[HBS]" type="Curve2D">
          <Parameter name="Line type" type="unsignedInteger" value="0"/>
          <Parameter name="Recording Activity" type="string" value="during"/>
          <ListOfChannels>
            <ChannelSpec cn="CN=Root,Model=New Model,Reference=Time"/>
            <ChannelSpec cn="CN=Root,Model=New Model,Vector=Compartments[Body],Vector=Metabolites[HBS],Reference=Concentration"/>
          </ListOfChannels>
        </PlotItem>
        <PlotItem name="[IBS]" type="Curve2D">
          <Parameter name="Line type" type="unsignedInteger" value="0"/>
          <Parameter name="Recording Activity" type="string" value="during"/>
          <ListOfChannels>
            <ChannelSpec cn="CN=Root,Model=New Model,Reference=Time"/>
            <ChannelSpec cn="CN=Root,Model=New Model,Vector=Compartments[Body],Vector=Metabolites[IBS],Reference=Concentration"/>
          </ListOfChannels>
        </PlotItem>
        <PlotItem name="[EBS]" type="Curve2D">
          <Parameter name="Line type" type="unsignedInteger" value="0"/>
          <Parameter name="Recording Activity" type="string" value="during"/>
          <ListOfChannels>
            <ChannelSpec cn="CN=Root,Model=New Model,Reference=Time"/>
            <ChannelSpec cn="CN=Root,Model=New Model,Vector=Compartments[Body],Vector=Metabolites[EBS],Reference=Concentration"/>
          </ListOfChannels>
        </PlotItem>
        <PlotItem name="[HFC]" type="Curve2D">
          <Parameter name="Line type" type="unsignedInteger" value="0"/>
          <Parameter name="Recording Activity" type="string" value="during"/>
          <ListOfChannels>
            <ChannelSpec cn="CN=Root,Model=New Model,Reference=Time"/>
            <ChannelSpec cn="CN=Root,Model=New Model,Vector=Compartments[Body],Vector=Metabolites[HFC],Reference=Concentration"/>
          </ListOfChannels>
        </PlotItem>
        <PlotItem name="[EC]" type="Curve2D">
          <Parameter name="Line type" type="unsignedInteger" value="0"/>
          <Parameter name="Recording Activity" type="string" value="during"/>
          <ListOfChannels>
            <ChannelSpec cn="CN=Root,Model=New Model,Reference=Time"/>
            <ChannelSpec cn="CN=Root,Model=New Model,Vector=Compartments[Body],Vector=Metabolites[EC],Reference=Concentration"/>
          </ListOfChannels>
        </PlotItem>
        <PlotItem name="[NHDL]" type="Curve2D">
          <Parameter name="Line type" type="unsignedInteger" value="0"/>
          <Parameter name="Recording Activity" type="string" value="during"/>
          <ListOfChannels>
            <ChannelSpec cn="CN=Root,Model=New Model,Reference=Time"/>
            <ChannelSpec cn="CN=Root,Model=New Model,Vector=Compartments[Body],Vector=Metabolites[NHDL],Reference=Concentration"/>
          </ListOfChannels>
        </PlotItem>
        <PlotItem name="[PFC]" type="Curve2D">
          <Parameter name="Line type" type="unsignedInteger" value="0"/>
          <Parameter name="Recording Activity" type="string" value="during"/>
          <ListOfChannels>
            <ChannelSpec cn="CN=Root,Model=New Model,Reference=Time"/>
            <ChannelSpec cn="CN=Root,Model=New Model,Vector=Compartments[Body],Vector=Metabolites[PFC],Reference=Concentration"/>
          </ListOfChannels>
        </PlotItem>
        <PlotItem name="[HCE]" type="Curve2D">
          <Parameter name="Line type" type="unsignedInteger" value="0"/>
          <Parameter name="Recording Activity" type="string" value="during"/>
          <ListOfChannels>
            <ChannelSpec cn="CN=Root,Model=New Model,Reference=Time"/>
            <ChannelSpec cn="CN=Root,Model=New Model,Vector=Compartments[Body],Vector=Metabolites[HCE],Reference=Concentration"/>
          </ListOfChannels>
        </PlotItem>
        <PlotItem name="[ACAT]" type="Curve2D">
          <Parameter name="Line type" type="unsignedInteger" value="0"/>
          <Parameter name="Recording Activity" type="string" value="during"/>
          <ListOfChannels>
            <ChannelSpec cn="CN=Root,Model=New Model,Reference=Time"/>
            <ChannelSpec cn="CN=Root,Model=New Model,Vector=Compartments[Body],Vector=Metabolites[ACAT],Reference=Concentration"/>
          </ListOfChannels>
        </PlotItem>
        <PlotItem name="[CEH]" type="Curve2D">
          <Parameter name="Line type" type="unsignedInteger" value="0"/>
          <Parameter name="Recording Activity" type="string" value="during"/>
          <ListOfChannels>
            <ChannelSpec cn="CN=Root,Model=New Model,Reference=Time"/>
            <ChannelSpec cn="CN=Root,Model=New Model,Vector=Compartments[Body],Vector=Metabolites[CEH],Reference=Concentration"/>
          </ListOfChannels>
        </PlotItem>
        <PlotItem name="[VLDLC]" type="Curve2D">
          <Parameter name="Line type" type="unsignedInteger" value="0"/>
          <Parameter name="Recording Activity" type="string" value="during"/>
          <ListOfChannels>
            <ChannelSpec cn="CN=Root,Model=New Model,Reference=Time"/>
            <ChannelSpec cn="CN=Root,Model=New Model,Vector=Compartments[Body],Vector=Metabolites[VLDLC],Reference=Concentration"/>
          </ListOfChannels>
        </PlotItem>
        <PlotItem name="[HLDLRs]" type="Curve2D">
          <Parameter name="Line type" type="unsignedInteger" value="0"/>
          <Parameter name="Recording Activity" type="string" value="during"/>
          <ListOfChannels>
            <ChannelSpec cn="CN=Root,Model=New Model,Reference=Time"/>
            <ChannelSpec cn="CN=Root,Model=New Model,Vector=Compartments[Body],Vector=Metabolites[HLDLRs],Reference=Concentration"/>
          </ListOfChannels>
        </PlotItem>
        <PlotItem name="[HLDLRD]" type="Curve2D">
          <Parameter name="Line type" type="unsignedInteger" value="0"/>
          <Parameter name="Recording Activity" type="string" value="during"/>
          <ListOfChannels>
            <ChannelSpec cn="CN=Root,Model=New Model,Reference=Time"/>
            <ChannelSpec cn="CN=Root,Model=New Model,Vector=Compartments[Body],Vector=Metabolites[HLDLRD],Reference=Concentration"/>
          </ListOfChannels>
        </PlotItem>
        <PlotItem name="[IDLC]" type="Curve2D">
          <Parameter name="Line type" type="unsignedInteger" value="0"/>
          <Parameter name="Recording Activity" type="string" value="during"/>
          <ListOfChannels>
            <ChannelSpec cn="CN=Root,Model=New Model,Reference=Time"/>
            <ChannelSpec cn="CN=Root,Model=New Model,Vector=Compartments[Body],Vector=Metabolites[IDLC],Reference=Concentration"/>
          </ListOfChannels>
        </PlotItem>
        <PlotItem name="[LPL]" type="Curve2D">
          <Parameter name="Line type" type="unsignedInteger" value="0"/>
          <Parameter name="Recording Activity" type="string" value="during"/>
          <ListOfChannels>
            <ChannelSpec cn="CN=Root,Model=New Model,Reference=Time"/>
            <ChannelSpec cn="CN=Root,Model=New Model,Vector=Compartments[Body],Vector=Metabolites[LPL],Reference=Concentration"/>
          </ListOfChannels>
        </PlotItem>
        <PlotItem name="[LDLC]" type="Curve2D">
          <Parameter name="Line type" type="unsignedInteger" value="0"/>
          <Parameter name="Recording Activity" type="string" value="during"/>
          <ListOfChannels>
            <ChannelSpec cn="CN=Root,Model=New Model,Reference=Time"/>
            <ChannelSpec cn="CN=Root,Model=New Model,Vector=Compartments[Body],Vector=Metabolites[LDLC],Reference=Concentration"/>
          </ListOfChannels>
        </PlotItem>
        <PlotItem name="[HSL]" type="Curve2D">
          <Parameter name="Line type" type="unsignedInteger" value="0"/>
          <Parameter name="Recording Activity" type="string" value="during"/>
          <ListOfChannels>
            <ChannelSpec cn="CN=Root,Model=New Model,Reference=Time"/>
            <ChannelSpec cn="CN=Root,Model=New Model,Vector=Compartments[Body],Vector=Metabolites[HSL],Reference=Concentration"/>
          </ListOfChannels>
        </PlotItem>
        <PlotItem name="[PLDLRs]" type="Curve2D">
          <Parameter name="Line type" type="unsignedInteger" value="0"/>
          <Parameter name="Recording Activity" type="string" value="during"/>
          <ListOfChannels>
            <ChannelSpec cn="CN=Root,Model=New Model,Reference=Time"/>
            <ChannelSpec cn="CN=Root,Model=New Model,Vector=Compartments[Body],Vector=Metabolites[PLDLRs],Reference=Concentration"/>
          </ListOfChannels>
        </PlotItem>
        <PlotItem name="[PLDLRD]" type="Curve2D">
          <Parameter name="Line type" type="unsignedInteger" value="0"/>
          <Parameter name="Recording Activity" type="string" value="during"/>
          <ListOfChannels>
            <ChannelSpec cn="CN=Root,Model=New Model,Reference=Time"/>
            <ChannelSpec cn="CN=Root,Model=New Model,Vector=Compartments[Body],Vector=Metabolites[PLDLRD],Reference=Concentration"/>
          </ListOfChannels>
        </PlotItem>
        <PlotItem name="[PCE]" type="Curve2D">
          <Parameter name="Line type" type="unsignedInteger" value="0"/>
          <Parameter name="Recording Activity" type="string" value="during"/>
          <ListOfChannels>
            <ChannelSpec cn="CN=Root,Model=New Model,Reference=Time"/>
            <ChannelSpec cn="CN=Root,Model=New Model,Vector=Compartments[Body],Vector=Metabolites[PCE],Reference=Concentration"/>
          </ListOfChannels>
        </PlotItem>
        <PlotItem name="[PSS]" type="Curve2D">
          <Parameter name="Line type" type="unsignedInteger" value="0"/>
          <Parameter name="Recording Activity" type="string" value="during"/>
          <ListOfChannels>
            <ChannelSpec cn="CN=Root,Model=New Model,Reference=Time"/>
            <ChannelSpec cn="CN=Root,Model=New Model,Vector=Compartments[Body],Vector=Metabolites[PSS],Reference=Concentration"/>
          </ListOfChannels>
        </PlotItem>
        <PlotItem name="[HDLC]" type="Curve2D">
          <Parameter name="Line type" type="unsignedInteger" value="0"/>
          <Parameter name="Recording Activity" type="string" value="during"/>
          <ListOfChannels>
            <ChannelSpec cn="CN=Root,Model=New Model,Reference=Time"/>
            <ChannelSpec cn="CN=Root,Model=New Model,Vector=Compartments[Body],Vector=Metabolites[HDLC],Reference=Concentration"/>
          </ListOfChannels>
        </PlotItem>
        <PlotItem name="[LCAT]" type="Curve2D">
          <Parameter name="Line type" type="unsignedInteger" value="0"/>
          <Parameter name="Recording Activity" type="string" value="during"/>
          <ListOfChannels>
            <ChannelSpec cn="CN=Root,Model=New Model,Reference=Time"/>
            <ChannelSpec cn="CN=Root,Model=New Model,Vector=Compartments[Body],Vector=Metabolites[LCAT],Reference=Concentration"/>
          </ListOfChannels>
        </PlotItem>
        <PlotItem name="[CETP]" type="Curve2D">
          <Parameter name="Line type" type="unsignedInteger" value="0"/>
          <Parameter name="Recording Activity" type="string" value="during"/>
          <ListOfChannels>
            <ChannelSpec cn="CN=Root,Model=New Model,Reference=Time"/>
            <ChannelSpec cn="CN=Root,Model=New Model,Vector=Compartments[Body],Vector=Metabolites[CETP],Reference=Concentration"/>
          </ListOfChannels>
        </PlotItem>
        <PlotItem name="[SRB1]" type="Curve2D">
          <Parameter name="Line type" type="unsignedInteger" value="0"/>
          <Parameter name="Recording Activity" type="string" value="during"/>
          <ListOfChannels>
            <ChannelSpec cn="CN=Root,Model=New Model,Reference=Time"/>
            <ChannelSpec cn="CN=Root,Model=New Model,Vector=Compartments[Body],Vector=Metabolites[SRB1],Reference=Concentration"/>
          </ListOfChannels>
        </PlotItem>
      </ListOfPlotItems>
    </PlotSpecification>
    <PlotSpecification name="Concentrations, Volumes, and Global Quantity Values_39" type="Plot2D" active="1">
      <Parameter name="log X" type="bool" value="0"/>
      <Parameter name="log Y" type="bool" value="0"/>
      <ListOfPlotItems>
        <PlotItem name="[IC]" type="Curve2D">
          <Parameter name="Line type" type="unsignedInteger" value="0"/>
          <Parameter name="Recording Activity" type="string" value="during"/>
          <ListOfChannels>
            <ChannelSpec cn="CN=Root,Model=New Model,Reference=Time"/>
            <ChannelSpec cn="CN=Root,Model=New Model,Vector=Compartments[Body],Vector=Metabolites[IC],Reference=Concentration"/>
          </ListOfChannels>
        </PlotItem>
        <PlotItem name="[HBS]" type="Curve2D">
          <Parameter name="Line type" type="unsignedInteger" value="0"/>
          <Parameter name="Recording Activity" type="string" value="during"/>
          <ListOfChannels>
            <ChannelSpec cn="CN=Root,Model=New Model,Reference=Time"/>
            <ChannelSpec cn="CN=Root,Model=New Model,Vector=Compartments[Body],Vector=Metabolites[HBS],Reference=Concentration"/>
          </ListOfChannels>
        </PlotItem>
        <PlotItem name="[IBS]" type="Curve2D">
          <Parameter name="Line type" type="unsignedInteger" value="0"/>
          <Parameter name="Recording Activity" type="string" value="during"/>
          <ListOfChannels>
            <ChannelSpec cn="CN=Root,Model=New Model,Reference=Time"/>
            <ChannelSpec cn="CN=Root,Model=New Model,Vector=Compartments[Body],Vector=Metabolites[IBS],Reference=Concentration"/>
          </ListOfChannels>
        </PlotItem>
        <PlotItem name="[EBS]" type="Curve2D">
          <Parameter name="Line type" type="unsignedInteger" value="0"/>
          <Parameter name="Recording Activity" type="string" value="during"/>
          <ListOfChannels>
            <ChannelSpec cn="CN=Root,Model=New Model,Reference=Time"/>
            <ChannelSpec cn="CN=Root,Model=New Model,Vector=Compartments[Body],Vector=Metabolites[EBS],Reference=Concentration"/>
          </ListOfChannels>
        </PlotItem>
        <PlotItem name="[HFC]" type="Curve2D">
          <Parameter name="Line type" type="unsignedInteger" value="0"/>
          <Parameter name="Recording Activity" type="string" value="during"/>
          <ListOfChannels>
            <ChannelSpec cn="CN=Root,Model=New Model,Reference=Time"/>
            <ChannelSpec cn="CN=Root,Model=New Model,Vector=Compartments[Body],Vector=Metabolites[HFC],Reference=Concentration"/>
          </ListOfChannels>
        </PlotItem>
        <PlotItem name="[EC]" type="Curve2D">
          <Parameter name="Line type" type="unsignedInteger" value="0"/>
          <Parameter name="Recording Activity" type="string" value="during"/>
          <ListOfChannels>
            <ChannelSpec cn="CN=Root,Model=New Model,Reference=Time"/>
            <ChannelSpec cn="CN=Root,Model=New Model,Vector=Compartments[Body],Vector=Metabolites[EC],Reference=Concentration"/>
          </ListOfChannels>
        </PlotItem>
        <PlotItem name="[NHDL]" type="Curve2D">
          <Parameter name="Line type" type="unsignedInteger" value="0"/>
          <Parameter name="Recording Activity" type="string" value="during"/>
          <ListOfChannels>
[truncated: 103,917 more chars]
